# Supplementary material for: Composition and dynamics of the bacterial communities present in the post-slaughter environment of farmed Atlantic salmon (Salmo salar L.) and correlations to gelatin degrading activity
Source: PeerJ. 2019 Jun 4;7:e7040. doi: 10.7717/peerj.7040 (PMC6555393; doi:10.7717/peerj.7040)
Supplement: Table S1 [file peerj-07-7040-s004.xlsx]

## Sheet: Ark1
# Constructed from biom file
#OTU ID	S5-22	S1-62	B3-12	B4-62	S6-12	B2-32	B3-32	PY-1	DI-1	MI-6	PY-4	DI-3	K123-22	DI-4	DI-6	MI-2	S4-311	ST-5	S6-22	S2-62	B4-12	B4-22	S3-62	B5-22	S5-32	B3-62	B1-12	B6-22	B5-12	S6-311	S4-22	S5-62	K123-12	S6-62	K123-32	K123-62	B1-62	S3-32	S3-12	B2-22	B1-22	S6-32	B3-22	S3-22	B2-62	B5-62	S1-22	B6-62	K456-32
Unassigned;Other;Other;Other;Other;Other	0.0481421	0.0497439	6.7386e-05	0.0785535	0.011126	0.255646	0.00141406	0	9.54947e-05	0.000284832	0	0.00111413	0.000407894	0.000135577	0.000184864	0.000188134	0.00615898	1.03331e-05	0.0375935	0.134029	0.016405	0.193102	0.234775	0.344216	0.105087	0.0014131	0.520635	0.0451854	0.168074	0.0167918	0.0438529	0.0434395	0.00438881	0.118782	0.000188594	0.000152658	0.0984531	0.594499	0.743356	0.0697832	0.160003	0.0780268	0.00125865	0.0166715	0.0399306	0.0959135	0.0219691	0.0160061	0.00146349
k__Bacteria;p__Acidobacteria;c__Acidobacteria-6;o__iii1-15;f__;g__	0	0.000865315	0	0	0	0	0	0	0	0	0	0	0	0	0	0	0	0	0	0	0.000608495	0	0	0	0	0	0	0	0	0	0	0	0.000759245	0	0	0	0	0	0	0	0	0	0	0	0	0	0	0	0
k__Bacteria;p__Acidobacteria;c__Acidobacteria-6;o__iii1-15;f__mb2424;g__	0	0	0	0	0.00028421	0	0	0	0	0	0	0	0	0	0	0	0	0	0	0	0	0	0	0	0	0	0	0	0	0	0	0	0	0	0	0	0	0	0	0	0	0	0	0	0	0	0	0	0.000195131
k__Bacteria;p__Acidobacteria;c__Acidobacteriia;o__Acidobacteriales;f__Koribacteraceae;g__Candidatus Koribacter	0	0	0	0	0	0	0	0	0	0	0	0	0	0	0	0	0	0	0	0	0	0	0	0	0	0	0	0	0	0	0	0	0	0	0	0	0	0	0	0	0	0	0	0	0	0	0	0	0
k__Bacteria;p__Acidobacteria;c__Sva0725;o__Sva0725;f__;g__	0	0	0	0	0	0	0	0	0	0	0	0	0	0	0	0	0	0	0	0	0	0	0	0	0	0	0	0	0	0	0	0	0	0	0	0	0.000989327	0	0	0	0	0	0	0	0	0	0	0	0
k__Bacteria;p__Actinobacteria;c__Acidimicrobiia;o__Acidimicrobiales;f__;g__	0	0	0	0	0	0	0	0	0	0	0	0	0	0	0	0	0	0	0	0	0	0	0	0	0	0	0	0	0	0	0	0	0	0	0	0	0.000704521	0	0	0	0	0	0	0	0	0	0	0	0
k__Bacteria;p__Actinobacteria;c__Acidimicrobiia;o__Acidimicrobiales;f__C111;g__	0	0.000865315	0	0	0	0	0	0	0	0	0	0	4.18353e-05	0	0	0	0	0	0	0	0	0	0	0.0021966	0	0	0	0	0	0	0	0	0.000592582	0	0	0	0.000629572	0	0	0	0	0	0	0	0.000928105	0	0	0	0.000487829
k__Bacteria;p__Actinobacteria;c__Acidimicrobiia;o__Acidimicrobiales;f__EB1017;g__	0	0	0	0	0	0	0	0	0	0	0	0	0	0	0	0	0	0	0	0	0	0	0	0	0	0	0	0	0	0	0	0	0.000111109	0	0	0	0	0	0	0	0	0	0	0	0	0	0	0	0
k__Bacteria;p__Actinobacteria;c__Acidimicrobiia;o__Acidimicrobiales;f__koll13;g__	0	0	0	0	0	0	0	0	0	0	0	0	0	0	0	0	0	0	0	0	0	0	0	0	0	0	0	0	0	0	0	0	0	0	0	0	0	0	0	0	0	0	0	0	0	0	0	0	0
k__Bacteria;p__Actinobacteria;c__Actinobacteria;o__Actinomycetales;f__;g__	0	0	0	0	0	0	0	0	0	0	0	0	1.04588e-05	0	0	0	0	0	0	0	0	0	0	0	0	0	0	0	0	0.00151476	0	0	0.00144442	0	0.000150875	0	0	0	0	0	0	0	0	0	0	0	0	0	4.87829e-05
k__Bacteria;p__Actinobacteria;c__Actinobacteria;o__Actinomycetales;f__Actinomycetaceae;g__	0	0	0	0	0	0	0	0	0	0	0	0	0	0	0	0	0	0	0	0	0	0	0	0	0	0	0	0	0	0	0	0	0	0	0	0	0	0	0	0	0	0	0	0	0	0.000224841	0	0	0
k__Bacteria;p__Actinobacteria;c__Actinobacteria;o__Actinomycetales;f__Actinomycetaceae;g__Actinomyces	0	0	0	0	0	0	0	0	0	0	0	0	0	0	0	0	0	0	0.00029437	0	0	0	0	0	0	0	0	0	0	0	0	0	0	0	0	0	0	0	0	0	0	0	0	0	0	0.00063705	0	0	0
k__Bacteria;p__Actinobacteria;c__Actinobacteria;o__Actinomycetales;f__Actinomycetaceae;g__N09	0	0	0	0	0	0	0	0	0	0	0	0	0	0	0	0	0	0	0	0	0	0	0	0	0	0	0	0	0	0	0	0	0	0	0	0	0.000149898	0	0	0	0	0	0	0	0	0	0	0	0
k__Bacteria;p__Actinobacteria;c__Actinobacteria;o__Actinomycetales;f__Beutenbergiaceae;Other	0	0	0	0	0	0	0	0	0	0	0	0	0	0	0	0	0	0	0	0	0	0	0	0	0	0	0	0	0	0	0	0	0	0	0	0	0.000449694	0	0	0	0	0	0	0	0	0	0	0	0
k__Bacteria;p__Actinobacteria;c__Actinobacteria;o__Actinomycetales;f__Brevibacteriaceae;g__Brevibacterium	0	0	0	0	0	0	0	0	0	0	8.81422e-06	0.000557063	0	0	0.000612363	0	0	0	0	0	0	0	0	0	0	0	0	0	4.69087e-05	0	0	0	0	0	0	0	0	0	0	0	0	0	0	0	0	0	0	0	0
k__Bacteria;p__Actinobacteria;c__Actinobacteria;o__Actinomycetales;f__Corynebacteriaceae;g__Corynebacterium	0	0.000654833	0	0	0	0	0	0.000186745	5.39753e-05	0	0	7.11145e-05	0	0	0	8.17976e-06	0	0.000113665	0.00107936	0	2.43398e-05	0	0	0	0	0	0.0190476	0	0	0.00282237	0	0	0.0014259	0	0	0	0.00247332	0	0.00193986	0	0	0	0	0.000396082	0	0.000843155	0	0.000195461	0.000536612
k__Bacteria;p__Actinobacteria;c__Actinobacteria;o__Actinomycetales;f__Dermabacteraceae;g__Brachybacterium	0	0	0	0	0	0	0	0	0	0	0	0	0	0	0.000196418	0	0	0	0	0	0	0	0	0	0	0	0	0	0	0	0	0	0	0	0	0	0	0	0	0	0	0	0	0	0	0	0	0	0
k__Bacteria;p__Actinobacteria;c__Actinobacteria;o__Actinomycetales;f__Dermacoccaceae;g__Dermacoccus	0	0	0	0	0	0	0	0	0.000120406	0	0	0	0	0	0	0	0	0	0	2.91622e-05	0	0	0	0	0	0	0	0	0	0	0	0	0	0.000275596	0	0	0	0	0	0	0	0	0	0	0	0	0.000505735	0	0
k__Bacteria;p__Actinobacteria;c__Actinobacteria;o__Actinomycetales;f__Dietziaceae;g__Dietzia	0	0	0	0	0	0	0	0	0	0	0	0	0.000481106	0	0.000207972	0	0	0	0	0	0	0	0	0	0	0	0	0	0	0	0	0	0.00542583	0	0.000754375	0.000163563	0	0	0	0	0	0	0	0	0	0	0	0	0.000390263
k__Bacteria;p__Actinobacteria;c__Actinobacteria;o__Actinomycetales;f__Frankiaceae;Other	0	0	0	0	0	0	0	0	0	0	0	0	0	0	0	0	0	0	0	0	0	0	0	0	0	0	0	0	0	0	0	0	0	0	0	0	0	0	0	0	0	0	0	0.000252052	0	0	0	0	0
k__Bacteria;p__Actinobacteria;c__Actinobacteria;o__Actinomycetales;f__Geodermatophilaceae;Other	0	0	0	0	0	0	0	0	0	0	0	0	0	0	0	0	0	0	0	0	0	0	0	0	0	0	0	0	0	0	0	0	0	0	0.000100583	0	0	0	0	0	0	0	0	0	0	0	0	0	0
k__Bacteria;p__Actinobacteria;c__Actinobacteria;o__Actinomycetales;f__Geodermatophilaceae;g__Modestobacter	0	0	0	0	0	0	0	0	0	0	0	0	0	0	0	0	0	0	0	0	0	0	0	0	0	0	0	0	0	0	0	0	0	0	0	0	0	0	0	0	0	0	0	0.000378079	0	0	0	0	0
k__Bacteria;p__Actinobacteria;c__Actinobacteria;o__Actinomycetales;f__Intrasporangiaceae;g__	0	0	0	0	0	0	0	0	0	0	0	3.55572e-05	0.000334683	0	0	0	0	0	0	0	0	0	0	0	0	0	0	0	0	0	0	0	0.00418511	0	0.000125729	4.36167e-05	0	0	0	0	0	0	0	0	0.00111594	0.001068	0	0	0
k__Bacteria;p__Actinobacteria;c__Actinobacteria;o__Actinomycetales;f__Microbacteriaceae;Other	0	0	0	2.48194e-05	0	0	0	0	0	0	0	0	2.09177e-05	0	0	0	0	0	0	2.91622e-05	0	0	0	0	0.00145795	0	0	0	0	0.00141119	0	0	0.000333327	0	0.000100583	2.18083e-05	4.49694e-05	0	0	0	0	0.000142776	0	0	0	0	0	0	0.000195131
k__Bacteria;p__Actinobacteria;c__Actinobacteria;o__Actinomycetales;f__Microbacteriaceae;g__	0.000785994	0.00203466	0	0.000570847	0.0018808	0	0	0	0	0	0	0	0.0037338	0	0	0	0.00278009	2.06663e-05	0.00013492	0.00174973	0	0	0	0	0.00322284	4.82286e-06	0	0	0.00112581	0.00917918	0.00104784	0	0.00524064	0.00206697	0.00670137	0.00319492	0.000509653	0	0	0	0	0.00207025	0	0	0	0.000187368	6.06882e-05	0.000173743	0.00331723
k__Bacteria;p__Actinobacteria;c__Actinobacteria;o__Actinomycetales;f__Microbacteriaceae;g__Clavibacter	0	0.000701607	0	0.000173736	0	0	0	0	0	0	0	0	0.00539676	0	0	0	0.000513248	0	0	0.000583243	0	0	0	0	0.00479589	0	0	0	0.000234544	0.00148887	0	0	0.0249069	0	0.0056201	0.00150478	1.49898e-05	0	0	0.00132941	0	0	0	1.80037e-05	0	0	0	4.34358e-05	0.00126835
k__Bacteria;p__Actinobacteria;c__Actinobacteria;o__Actinomycetales;f__Microbacteriaceae;g__Leucobacter	0.000628795	0	0	0.000570847	0	0	0	0	0	0	0	0	0.000491565	0	0	0	7.48487e-05	0	8.5858e-05	0	0	0	0	0	0.000652241	9.64571e-06	0	0	0	0.000867426	0.000828889	0	0.000740727	0	0.000666365	9.81376e-05	0.000224847	0	0	0.000610221	0	0.000214163	3.49626e-05	0.000774161	0	0.000243578	0.000182065	0.000282333	0.000195131
k__Bacteria;p__Actinobacteria;c__Actinobacteria;o__Actinomycetales;f__Microbacteriaceae;g__Microbacterium	0	0	0	2.48194e-05	0.000367801	0	0	0	0	0	0	0	0.000313765	0	3.4662e-05	0	0.000213853	0	0	0.000145811	9.73591e-05	0	0	0	0.000115101	0	0	0	0	0.00275764	0	0	0.00216663	0	0.00192366	0.000119946	0.000104929	0	0	0.000283317	0	0	0	0	0	0	0	2.17179e-05	0.000926874
k__Bacteria;p__Actinobacteria;c__Actinobacteria;o__Actinomycetales;f__Microbacteriaceae;g__Mycetocola	0	0	0	9.92778e-05	0	0	0	0	0	0	0	0	0	0	0	0	0	0	0	5.83243e-05	0	0	0	0	7.67342e-05	0	0	0	0	0.000673226	0	0	0.000240736	0	2.51458e-05	0	0	0	0	2.17936e-05	0	0	0	0	0	0	0	0	0.000146349
k__Bacteria;p__Actinobacteria;c__Actinobacteria;o__Actinomycetales;f__Micrococcaceae;Other	0	0	0	0	0	0	0	0	0	0	0	0	0	0	0	0	0	0	0	0	0	0	0	0	0	0	0	0	0	0	0	0	0	0	2.51458e-05	1.09042e-05	0	0	0	0	0	0	0	0	0	0	0	0	4.87829e-05
k__Bacteria;p__Actinobacteria;c__Actinobacteria;o__Actinomycetales;f__Micrococcaceae;g__	0	0.0092846	0	0	0.000534983	0.000473293	0	0	0	0	0	0	0.018303	0	0	0	0.00384936	0	0.000821783	0.0100901	0	0	0.00688948	0	0.0220994	0	0.0068254	0	0	0.0124029	0.000563019	0.0055275	0.0723875	0.00863534	0.0642602	0.0661338	0	0.0334658	0.000387973	0.00562275	0.00181901	0.000571102	0	0	0.0073696	0	4.04588e-05	2.17179e-05	0.0195619
k__Bacteria;p__Actinobacteria;c__Actinobacteria;o__Actinomycetales;f__Micrococcaceae;g__Arthrobacter	7.85994e-05	0.00369513	4.21163e-06	4.96389e-05	0.000501546	0.0252874	0	1.86745e-05	2.07597e-05	5.38872e-05	0.000634624	5.92621e-05	0.00234278	0	5.77701e-05	4.08988e-05	0.000898184	2.06663e-05	0.000159451	0.000524919	0.000340757	0.00124821	0.00205044	0	0.0114334	9.64571e-06	0.0355556	0.000288878	0.00164181	0.00324961	0.000109476	0.000159294	0.0242218	0.00592531	0.00584641	0.0128233	0.00137906	0.0065814	0.0131911	0.00666885	0.000139924	0.0172758	0	0.00014403	0.00644149	0.000599577	0.000222523	2.17179e-05	0.0101468
k__Bacteria;p__Actinobacteria;c__Actinobacteria;o__Actinomycetales;f__Micrococcaceae;g__Micrococcus	0	0	0	0	0	0	0	0	0	0	0	0	1.04588e-05	0	0	0	0	0	0.000564209	0	0	0	0	0	0	9.64571e-06	0	0	0	5.17866e-05	0	0	0.00114813	0.00124018	3.77188e-05	0	0	0	0	0	0.00370798	0	0	0	0	5.62103e-05	0.0017195	0.00041264	0
k__Bacteria;p__Actinobacteria;c__Actinobacteria;o__Actinomycetales;f__Micrococcaceae;g__Nesterenkonia	0	0	0	0	0	0	0	0	0	0	0	0	0	0	0	0	0	0	0	0	0	0	0	0	0	0	0	0	0	0	0	0	0	0	0	0	0.00143902	0	0.0164888	0	0	0	0	0	0.000839714	0	0	0	0
k__Bacteria;p__Actinobacteria;c__Actinobacteria;o__Actinomycetales;f__Micrococcaceae;g__Renibacterium	7.85994e-05	0	4.21163e-06	4.96389e-05	0.0001839	0.0125085	0	0	2.49117e-05	6.15854e-05	0.000449525	2.37048e-05	0	0	9.24321e-05	7.36178e-05	0	3.09994e-05	0.000147185	0.00151643	0.000316417	0.00101706	0	0	3.83671e-05	0	0.0103175	0.00052961	0.00168871	0.00335318	0.000594298	0.000684964	0.00135183	0.000872721	0.000100583	0	0.00113923	0.00627095	0.0118332	0.00176528	0	0	1.16542e-05	0.00014403	0.000563492	0.000412209	0.000525964	2.17179e-05	0
k__Bacteria;p__Actinobacteria;c__Actinobacteria;o__Actinomycetales;f__Micrococcaceae;g__Rothia	0	0	0	0	0	0	0	0	0	0	0	0	0	0	0	0	0	0	0	0	0.000194718	0	0	0.00324497	0.000882443	0	0	0	0	0	0	0	0	0	0	0	0.00142403	0	0	0	0	0	0	0	0.000994398	0	0	0	0
k__Bacteria;p__Actinobacteria;c__Actinobacteria;o__Actinomycetales;f__Micromonosporaceae;g__	0	0	0	0	0	0	0	0	0	0	0	0	1.04588e-05	0	0	0	0	0	0	0	0	0	0	0	0	0	0	0	0	0	0	0	0	0	0	0	0	0	0	0	0	0	0	0	0	0	0	0	0
k__Bacteria;p__Actinobacteria;c__Actinobacteria;o__Actinomycetales;f__Mycobacteriaceae;g__Mycobacterium	0	0	0	0	0	0	0	0	0	0	0	0	9.41295e-05	0	0	0	0	0	0	0	0	0	0	0	0	0	0	0	0	0.0167141	0	0	0.00161108	0	0.000201167	0	0	0	0	0	0	0	0	0	0	0	0	0	0.00219523
k__Bacteria;p__Actinobacteria;c__Actinobacteria;o__Actinomycetales;f__Nakamurellaceae;g__	0	0	0	0	0	0	0	0	0	0	0	0	0	0	0	0	0	0	0	0	0	0	0	0	0	0	0.0311111	0	0	0.00168307	0	0	0	0	0	0	0	0	0	0	0	0	0	0	0	0	0	0	0
k__Bacteria;p__Actinobacteria;c__Actinobacteria;o__Actinomycetales;f__Nocardiaceae;g__Rhodococcus	0	0	0	0	0.00213993	0.0176471	0	0.000224094	1.24558e-05	0	0	0	0.00826247	0	0	0	0.0021813	0	0.000441555	0.00259543	0.000267738	0	0	0.00019969	0.000997545	0	0	0	0.00764612	0.0197178	0.0011104	0	0.0258329	0	0.0177152	0.00720766	0	0	0	0	0	0.00849515	0	0	0	0	0	0	0.011464
k__Bacteria;p__Actinobacteria;c__Actinobacteria;o__Actinomycetales;f__Nocardioidaceae;Other	0	0	0	0	0	0	0	0	0	0	0	0	0	0	0	0	0	0	0	0	0	0	0	0	0	0	0	0	0	0	0	0	0.0004074	0	0	0	0	0	0	0	0	0	0	0	0	0	0	0	0
k__Bacteria;p__Actinobacteria;c__Actinobacteria;o__Actinomycetales;f__Nocardioidaceae;g__	0	0	0	0	0	0	0	0	0	0	0	0	5.22941e-05	0	0	0	0	0	0	0	0	0	0	0	0	0	0	0	0	0	0	0	0.00170367	0	0.00051549	0	0	0	0	0	0	0	0	0	0	0	0	0	0
k__Bacteria;p__Actinobacteria;c__Actinobacteria;o__Actinomycetales;f__Nocardioidaceae;g__Aeromicrobium	0	0	0	0	0	0	0	0	0	0	0	0	0	0	0	0	0	0	0	0	0	0	0	0	0	0	0	0	0	0	0	0	0	0	0	0	0	0	0	0	0	0	0	0	0	0	0	0	0
k__Bacteria;p__Actinobacteria;c__Actinobacteria;o__Actinomycetales;f__Nocardioidaceae;g__Nocardioides	0	0	0	0	0	0	0	0	0	0	0	0	0	0	0	0	0	0	0	0	0	0	0	0	0	0	0	0	0	0.00046608	0	0	0	0	0	0	0	0	0	0	0	0	0	0	0	0	0	0	0
k__Bacteria;p__Actinobacteria;c__Actinobacteria;o__Actinomycetales;f__Nocardioidaceae;g__Propionicimonas	0	0.000163708	0	0	0	0	0	0	0	0	0	0	0	0	0	0	0	0	0	0	0	0	0	0	0	0	0	0	0	0	0	0	0	0	0	0	0	0	0	0	0	0	0	0	0	0	0	0	0
k__Bacteria;p__Actinobacteria;c__Actinobacteria;o__Actinomycetales;f__Propionibacteriaceae;g__	0	0	0	0	0	0	0	0	0	0	0	0	0	0	0	0	0	0	0	0	0	0	0	0	0	0	0	0	0	0	0	0	0.000148145	9.18653e-05	0	0	0	0	0	0	0	0	0	0	0	0	0	0	4.87829e-05
k__Bacteria;p__Actinobacteria;c__Actinobacteria;o__Actinomycetales;f__Propionibacteriaceae;g__Luteococcus	0	0	0	0	0	0	0	0	0	0	0	0	0	0	0	0	0	0	0	0	0	0	0	0	0	0	0	0	0.00103199	6.47333e-05	0	0	0	0	0	0	0	0	0	0	0	0	0	0	0	0	0	0	0
k__Bacteria;p__Actinobacteria;c__Actinobacteria;o__Actinomycetales;f__Propionibacteriaceae;g__Propionibacterium	0.000373347	0.000444351	0	0.000967958	0.000643651	0.00594997	2.90958e-06	0	0	0	5.28853e-05	9.48193e-05	3.13765e-05	0	0.00028885	2.45393e-05	0.00032078	6.19988e-05	0.0010303	0	0.000365097	0.00013869	8.20176e-05	9.98452e-05	0.00222529	4.34057e-05	0.027619	4.81464e-05	0.00150108	0	0.000422264	0.00122656	0.00375919	0	6.28646e-05	0	0.00170884	0	0.00989331	0.000217936	6.99619e-05	0.00207025	3.49626e-05	0.000468097	0.0009723	0.00224841	0.000546194	0.000217179	0.000292697
k__Bacteria;p__Actinobacteria;c__Actinobacteria;o__Actinomycetales;f__Sanguibacteraceae;g__Sanguibacter	0	0	0	0	0	0	0	0	0	0	0	0	0	0	0	0	0	0	0	0	0	0	0	0	0	0	0	0	0	0	0	0	0	0	0	0	0	0	0	0	0	0	0	0	0	0	0	0	0
k__Bacteria;p__Actinobacteria;c__Actinobacteria;o__Bifidobacteriales;f__Bifidobacteriaceae;g__Bifidobacterium	0	0	0	0	0	0	0	0	0	0	0	0	0	0	0	0	0	0	0	0	0	0	0	0	0	0	0	0	0	0	0	0	0	0	0	0	0.00873906	0	0	0	0	0	0	0	0	0	0.000849635	0	0
k__Bacteria;p__Actinobacteria;c__Coriobacteriia;o__Coriobacteriales;f__Coriobacteriaceae;g__	0	0	0	0	0	0	0	0	0	0	0	0	0	0	0	0	0	0	0	0	0	0	0	0	0	0	0	0.000625903	0	0	0	0	0	0	0	0	0	0	0	0	0	0	0	0	0	0	0.000849635	0	0
k__Bacteria;p__Actinobacteria;c__Thermoleophilia;o__Gaiellales;f__;g__	0	0	0	0	0	0	0	0	0	0	0	0	0	0	0	0	0	0	0	0	0	0	0	0	0	0	0	0	0	0	0	0	0	0	0	0	0	0	0	0	0	0	0	0	0	0	0	0	0
k__Bacteria;p__Actinobacteria;c__Thermoleophilia;o__Gaiellales;f__Gaiellaceae;g__	0	0	0	0	0	0	0	0	0	0	0	0	0	0	0	0	0	0	0	0	0	0	0	0	0	0	0	0	0	0	0	0	0	0	0.000113156	0	0	0	0	0	0	0	0	0	0	0	0	0	0
k__Bacteria;p__Actinobacteria;c__Thermoleophilia;o__Solirubrobacterales;f__;g__	0	0	0	0	0	0	0	0	0	0	0	0	0	0	0	0	0	0	0	0	0	0	0	0	0	0	0	0	0	0	0	0	0	0	0	0	0	0	0	0	0	0	0	0	0	0	0	0	0
k__Bacteria;p__Armatimonadetes;c__SJA-176;o__RB046;f__;g__	0	0	0	0	0	0	0	0	0	0	0	0	0	0	0	0	0	0	0	0	0	0	0	0	0	0	0	0	0	0	0	0	0	0	0	0	0	0	0	0	0	0	0	0	0	0	0	0	0
k__Bacteria;p__Bacteroidetes;c__Bacteroidia;o__Bacteroidales;f__Bacteroidaceae;g__Bacteroides	0.000864593	0	0	0.000297833	0	0	0	0	0	0	0	0	0	0	0	0	0	0	0.00269839	0	0	0.0216356	0	0.000698917	0	4.82286e-05	0	0.000722195	0	0	0.00365962	0	0	0	0	0	0.0013191	0	0	0.00470742	0	0	0	0.00426689	0.00122642	0.00279178	0.00277143	0.00132479	0
k__Bacteria;p__Bacteroidetes;c__Bacteroidia;o__Bacteroidales;f__Porphyromonadaceae;g__	0	0	0	0	0	0	0	0	0	0	0	0	0	0	0	0	0	0	0	0	0	0	0	0	0	0	0	0	0	0	0	0	0	0	0	0	0.00326778	0	0	0.0023755	0	0	0	0	0	0	0	0	0
k__Bacteria;p__Bacteroidetes;c__Bacteroidia;o__Bacteroidales;f__Porphyromonadaceae;g__Dysgonomonas	0	0	0	0	0	0	0	0	0	0	0	0	0.000115047	0	0	0	0	0	0	0	0	0	0	0	0	0	0	0	0	0	0	0	0	0	0	0	0.00128912	0	0	0.00198322	0.00454752	0	0	0	0.000607688	0	0	0	0
k__Bacteria;p__Bacteroidetes;c__Bacteroidia;o__Bacteroidales;f__Porphyromonadaceae;g__Porphyromonas	0	0	0	0	0	0	0	0	0	0	0	0	0	0	0	0	0	0	0	0	0	0	0	0	0	0	0	0.000216659	0	0	0.000875807	0	0	0	0	0	0	0	0	0	0	0	0	0	0	0	0	0	0
k__Bacteria;p__Bacteroidetes;c__Bacteroidia;o__Bacteroidales;f__Prevotellaceae;g__Prevotella	0	0	0	0	0	0.0147397	0	0	0	0	0	0	0	0	0	0	0	0	0	0	0	0	0	0	0	0	0	0	0	0	0	0	0	0	0	0	0.00292301	0	0	0	0	0	0	0	0	0	0	0	0
k__Bacteria;p__Bacteroidetes;c__Cytophagia;o__Cytophagales;f__Cytophagaceae;g__	0	0	0	0	0	0	0	0	0	0	0	0	6.2753e-05	0	0	0	0	0	0	0	0	0	0	0	0	0	0	0	0	0	0	0	0	0	5.02917e-05	0	0	0	0	0	0	0	0	0	0	0	0	0	0
k__Bacteria;p__Bacteroidetes;c__Cytophagia;o__Cytophagales;f__Cytophagaceae;g__Dyadobacter	0	0	0	0	0	0	0	0	0	0	0	0	7.32118e-05	0	0	0	0	0	0	0	0	0	0	0	0	0	0	0	0	0.00062144	0	0	0	0	0.000465198	0.000239892	0	0	0	0	0	0	0	0	0	0	0	0	0.000390263
k__Bacteria;p__Bacteroidetes;c__Cytophagia;o__Cytophagales;f__Cytophagaceae;g__Emticicia	0	0	0	0	0	0	0	0	0	0	0	0	0	0	0	0	0	0	0	0	0	0	0	0	0	0	0	0	0	0	0	0	0	0	0.000125729	0	0	0	0	0	0	0	0	0	0	0	0	0	0
k__Bacteria;p__Bacteroidetes;c__Flavobacteriia;o__Flavobacteriales;f__Cryomorphaceae;g__Brumimicrobium	0	0	0	0.000273014	0.00183064	0	0	0	0	0	0	0	0	0	0	0	0.00275871	0	0	0	0	0	0	0	0	0	0	0	0	0.00169601	0	0	0	0	0	0	0	0	0	0	0	0	0	0	0	0	0	0	0
k__Bacteria;p__Bacteroidetes;c__Flavobacteriia;o__Flavobacteriales;f__Cryomorphaceae;g__Fluviicola	0.00163094	0	0	0.00379737	0	0	0	0	0	0	0	0	0	0	0	0	0	0	0.00155771	0	0	0	0	0	0	1.92914e-05	0	0	0	0	0.0011886	0	0	0	0	0	0	0	0	0	0	0	0	0.00217845	0.00180097	0.000918102	0	0	0
k__Bacteria;p__Bacteroidetes;c__Flavobacteriia;o__Flavobacteriales;f__Flavobacteriaceae;Other	0	0.00187095	0	0	0	0	0	0	0	0	0	0	0	0	0	0	0	0	0	0	0	0	0	0	0	0	0	0	0	0	0	0	0.00161108	0	0	0	0	0	0	0	0	0	0	0	0	0	0	0	0
k__Bacteria;p__Bacteroidetes;c__Flavobacteriia;o__Flavobacteriales;f__Flavobacteriaceae;g__	0	0	0	0.00335062	0.00254953	0	0	0	0	0	0	0	0.000899459	0	0	0	0.00672569	0	0.000944438	0	0.000705854	0.00328233	0	0	0.000882443	0	0	0	0	0	0.000469183	0	0	0	0.00021374	0.000109042	0	0	0	0	0	0.016205	0	0	0	0	0	0.000152025	0.000390263
k__Bacteria;p__Bacteroidetes;c__Flavobacteriia;o__Flavobacteriales;f__Flavobacteriaceae;g__Aequorivita	0	0	0	0	0.000702165	0	0	0	0	0	0	0	0	0	0	0	0	0	0	0	0	0.00822893	0	0	0	0	0	0	0.00342434	0.00258933	0	0	0	0	0	0	0	0	0	0	0	0	0	0	0	0	0	0	0
k__Bacteria;p__Bacteroidetes;c__Flavobacteriia;o__Flavobacteriales;f__Flavobacteriaceae;g__Bizionia	0	0	0	0	0	0	0	0	0	0	0	0	0	0	0	0	0.0043733	0	0	0	0	0	0	0	0.00437385	0	0	0	0	0	0	0	0	0	0	7.63292e-05	0	0	0	0	0	0.00471159	0	0	0	1.87368e-05	0	0	0.000829309
k__Bacteria;p__Bacteroidetes;c__Flavobacteriia;o__Flavobacteriales;f__Flavobacteriaceae;g__Flavobacterium	0.00269203	0.153722	0	0.00044675	0.0224191	0.0108857	5.81916e-06	0.000112047	0	0	0	0	0.131143	0	0	0	0.0369646	0	0.00139826	0.0939605	0.00258002	0	0.195694	0	0.0942296	0	0.00888889	0.00120366	0.0159021	0.0756732	1.56394e-05	0.0278446	0.016796	0.0311883	0.0444579	0.0949426	0.0188572	0.0201167	0.0133851	0.00562275	0.0414174	0.0224872	1.16542e-05	0.00273657	0.00944678	0	0.00317602	2.17179e-05	0.0968828
k__Bacteria;p__Bacteroidetes;c__Flavobacteriia;o__Flavobacteriales;f__Flavobacteriaceae;g__Gelidibacter	0	0	0	0	0.000409596	0	0	0	0	0	0	0	0	0	0	0	0	0	0	0	0	0	0	0	0	0	0	0	0	0	0	0	0	0	0	0	0	0	0	0	0	0.000856653	0	0	0	0	0	0	0
k__Bacteria;p__Bacteroidetes;c__Flavobacteriia;o__Flavobacteriales;f__Flavobacteriaceae;g__Lutimonas	0	0	0	7.44583e-05	0	0	0	0	0	0	0	0	0	0	0	0	0	0	0	0	0	0	0	0	0	0	0	0	0	0	0	0	0	0	0	0	0	0	0	0	0	0	0	0	0	0	0	0	0
k__Bacteria;p__Bacteroidetes;c__Flavobacteriia;o__Flavobacteriales;f__Flavobacteriaceae;g__Maribacter	0	0	0	0	0.00203962	0	0	0	0	0	0	0	0	0	0	0	0.000556019	0	0	0	0	0	0	0	0	0	0	0	0	0.00383221	0	0	0	0	0	0	0	0	0	0	0.000944485	0	0	0	0	0	0	0	0
k__Bacteria;p__Bacteroidetes;c__Flavobacteriia;o__Flavobacteriales;f__Flavobacteriaceae;g__Myroides	0.0131261	0	0	0.0133777	0	0	0	0	0	0	0	0	0	0	0	0	0	0	0.0163866	0	0	0.00799778	0	0.000549149	0	0.000139863	0	0.00479056	0	0	0.00944621	0	0	0	0	0	0.00774973	0	0	0.00612401	0.0208836	0	1.16542e-05	0.0158613	0.00971196	0.0102677	0.00827383	0.00393094	0
k__Bacteria;p__Bacteroidetes;c__Flavobacteriia;o__Flavobacteriales;f__Flavobacteriaceae;g__Tenacibaculum	0	0	0	0	0	0	0	0	0	0	0	0	1.04588e-05	0	0	0	0.00377451	0	0	0	0	0	0	0	0	0	0	0	0	0	0	0	0.0256292	0	0	5.45209e-05	0	0	0.000193986	0	0	0.0189891	0	0.0110363	0	0	0	0	0
k__Bacteria;p__Bacteroidetes;c__Flavobacteriia;o__Flavobacteriales;f__Flavobacteriaceae;g__Ulvibacter	0	0	0	0	0	0	0	0	0	0	0	0	0	0	0	0	0.00153974	0	0	0	0	0	0	0	0	0	0	0	0	0.00212325	0	0	0	0	0	0	0	0	0	0	0	0	0	0	0	0	0	0	0
k__Bacteria;p__Bacteroidetes;c__Flavobacteriia;o__Flavobacteriales;f__Flavobacteriaceae;g__Winogradskyella	1.96498e-05	0	0	0.00153881	0.0180724	0	0	0	0	7.69817e-06	0	0	0	0	0	0	0.00319711	0	0	0	0	0	0	0	0	0	0	0	0.0204991	0	0	0	0	0	0	0	0	0	0	0	0	0.00485437	0	0	0	0	0	0	0
k__Bacteria;p__Bacteroidetes;c__Flavobacteriia;o__Flavobacteriales;f__[Weeksellaceae];g__Chryseobacterium	0.0059932	0.0422835	0	0.0113177	0.000150464	0.0313725	0	0.000448188	4.15194e-06	0	0	0	0.209584	0	1.1554e-05	0	0.0506726	0	0.00183981	0.0125981	0.00109529	4.62299e-05	0.0100882	0	0.0570519	9.64571e-06	0.00888889	0.00060183	0.0119148	0.135357	0.00386294	0.0139382	0.0826651	0	0.273197	0.131079	0.00310289	0.0277536	0.000581959	0.000937125	0.00409277	0.0157767	6.99252e-05	0.0150691	0.0102534	0.000412209	0.000768717	0.00104246	0.121079
k__Bacteria;p__Bacteroidetes;c__Flavobacteriia;o__Flavobacteriales;f__[Weeksellaceae];g__Cloacibacterium	0	0	0	0	0	0	0	0	0	0	0	0	0	0	0.000127094	0	0	0	0	0	0	0	0	0	0	0	0	0	0	0	0	0	0	0	0	0	0.00515649	0	0	0	0	0	0	0	0	0	0	0	0
k__Bacteria;p__Bacteroidetes;c__Flavobacteriia;o__Flavobacteriales;f__[Weeksellaceae];g__Elizabethkingia	0.123892	0	0	0.200665	0	0	0	0	0	1.53963e-05	0	0	0	0	1.1554e-05	0	4.27707e-05	0	0.217981	0	0	0.186538	0	0.139234	0	0.00349657	0	0.0616514	0	3.884e-05	0.183388	0	1.85182e-05	0	7.54375e-05	5.45209e-05	0.181961	0	0	0.214907	0.133662	0	0.00299513	0.154058	0.2307	0.220326	0.220541	0.0594636	0
k__Bacteria;p__Bacteroidetes;c__Flavobacteriia;o__Flavobacteriales;f__[Weeksellaceae];g__Wautersiella	0.00170954	0.00292336	0	0.00121615	8.35911e-06	0	0	0	0	0	0	0	0.0403083	0	0	0	0.00158252	0	0.00515148	0	0	0.0116962	0	0	0	3.85829e-05	0	0.000818488	0	0.00617556	0.00104784	0	0	0	0.00378445	0.000512496	0.00167886	0	0	0.00950202	0	0.00685323	0	0.0028626	0.00519297	0.00385977	0.00438978	0.000521229	0.000926874
k__Bacteria;p__Bacteroidetes;c__Sphingobacteriia;o__Sphingobacteriales;f__Sphingobacteriaceae;g__	0	0	0	0	0	0	0	0	0	0	0	0	1.04588e-05	0	0	0	0	0	0	0	0	0	0	0	0	0	0	0	0	0.00301657	0	0	0	0	0	0	0.00214354	0	0	0	0	0	0	0	0	0	0	0	0.000292697
k__Bacteria;p__Bacteroidetes;c__Sphingobacteriia;o__Sphingobacteriales;f__Sphingobacteriaceae;g__Pedobacter	0.00106109	0	0	0.000347472	0.00102817	0	0	0	0	0	0	0	0.00525033	0	0	0	0.0016039	0	0.000539679	0	0	0	0.00446996	0	0.0183778	3.376e-05	0	0	0	0.0346194	0.00370654	0	0.0103146	0	0.00491601	0.00232259	0	0	0	0.00462025	0	0	0	0.00167435	0	0	0	0.000673254	0.00351237
k__Bacteria;p__Bacteroidetes;c__Sphingobacteriia;o__Sphingobacteriales;f__Sphingobacteriaceae;g__Sphingobacterium	0.00334047	0	0	0.00379737	0	0	0	0	0	0	0	0	0.00210222	0	0	0	0.000470478	0	0.000355697	0	0	0.00309741	0	4.99226e-05	0	4.82286e-05	0	0.00245546	0	0.0244045	0.00722541	0	0	0	5.02917e-05	0	0.00106428	0	0	0.0104173	0	0.00314106	0	0.004825	0.00849658	0.00281052	0.0035806	0.00180258	0.00317089
k__Bacteria;p__Bacteroidetes;c__[Saprospirae];o__[Saprospirales];f__Chitinophagaceae;g__	0	0	0	0	0	0	0	0	0	0	0	0	0.000188259	0	0	0	0	0	0	0	0	0	0	0	0	4.82286e-06	0	0	0	0	0	0	0	0	0.000125729	0	0.00343267	0	0	0	0	0.00299829	0	0	0	0	0	0	0
k__Bacteria;p__Bacteroidetes;c__[Saprospirae];o__[Saprospirales];f__Chitinophagaceae;g__Sediminibacterium	0	0	0	0	0	0	0	0	0	0	0	0	0	0	0	0	0	0	0	0	0	0	0	0	0	9.64571e-06	0	0	0	0	0	0	0	0	0	0	0.00076448	0	0	0	0	0	1.16542e-05	0	0	0	0	0.000456076	0
k__Bacteria;p__Chlamydiae;c__Chlamydiia;o__Chlamydiales;f__;g__	0	0	0	0	0	0	0	0	0	0	0	0	0	0	0	0	7.48487e-05	0	0	0	0	0	0	0	0	0	0	0	0	0	0	0	0.00109257	0	0	0	0	0	0	0	0	0	0	0	0	0.000112421	0	0	0
k__Bacteria;p__Chlamydiae;c__Chlamydiia;o__Chlamydiales;f__Parachlamydiaceae;Other	0	0	0	0	0	0	0	0	0	0	0	0	0	0	0	0	0.00032078	0	0	0	0	0	0	0	0	0	0	0	0	0	0	0	9.25909e-05	0	0	0	0	0	0	0	0	0	0	0	0	0	0	0	0
k__Bacteria;p__Chlamydiae;c__Chlamydiia;o__Chlamydiales;f__Parachlamydiaceae;g__	0	0	0	0	0	0	0	0	0	0	0	0	0	0	0	0	0	0	0	0	0	0	0	0	0	0	0	0	0	0	0	0	0.000518509	0	0	0	0	0	0	0	0	0	0	0	0	0	0	0	0
k__Bacteria;p__Chlamydiae;c__Chlamydiia;o__Chlamydiales;f__Parachlamydiaceae;g__Candidatus Protochlamydia	0	0	0	0	0	0	0	0	0	0	0	0	0	0	0	0	0	0	0	0	0	0	0	0	0	0	0	0	0	0	0	0	0.000277773	0	0.000138302	0	0	0	0	0	0	0	0	0	0	0	0	0	0
k__Bacteria;p__Chlamydiae;c__Chlamydiia;o__Chlamydiales;f__Rhabdochlamydiaceae;g__Candidatus Rhabdochlamydia	0	0	0	0	0	0	0	0	0	0	0	0	0	0	0	0	0	0	0	0	0	0	0	0	0	0	0	0	0	0	0	0	0	0	0	0	0	0	0	0	0	0	0	0	0	0	0	0	0
k__Bacteria;p__Chloroflexi;c__Anaerolineae;o__Ardenscatenales;f__Ardenscatenaceae;g__Ardenscatena	0	0	0	0	0	0	0	0	0	0	0	0	0	0	0	0	0	0	0	0	0	0	0	0	0	0	0	0	0	0	0	0	0	0	0	0	0.000734501	0	0	0	0	0	0	0	0	0	0	0	0
k__Bacteria;p__Chloroflexi;c__Anaerolineae;o__Caldilineales;f__Caldilineaceae;g__	0	0	0	0	0	0	0	0	0	0	0	0	0	0	0	0	0	0	0	0	0	0	0	0	0	0	0	0	0	0	0	0	0	0	0	0	0.00187373	0	0	0	0	0	0	0	0	0	0	0	0
k__Bacteria;p__Chloroflexi;c__Anaerolineae;o__Caldilineales;f__Caldilineaceae;g__Caldilinea	0	0	0	0	0	0	0	0	0	0	0	0	0	0	0	0	0	0	0	0	0	0	0	0	0	0	0	0	0	0	0	0	0	0	0	0	0.0017688	0	0	0	0	0	0	0	0	0	0	0	0
k__Bacteria;p__Chloroflexi;c__Ktedonobacteria;o__Ktedonobacterales;f__Ktedonobacteraceae;g__	0	0	0	0	0	0	0	0	0	0	0	0	0	0	0	0	0	0	0	0	0	0	0	0	0	0	0	0	0	0	0	0	0	0	0	0	0	0	0	0	0	0	0	0	0	0	0	0	0
k__Bacteria;p__Chloroflexi;c__Thermomicrobia;o__JG30-KF-CM45;f__;g__	0	0	0	0	0	0	0	0	0	0	0	0	0	0	0	0	0	0	0	0	0	0	0	0	0	0	0	0	0	0	0	0	0.00307402	0	0.000339469	0	0	0	0	0	0	0	0	0	0	0	0	0	0
k__Bacteria;p__Cyanobacteria;c__4C0d-2;o__MLE1-12;f__;g__	0	0	0	0	0	0	0	0	0	0	0	0	0	0	0	0	0	0	0	0	0	0	0	0	0	0	0	0	0	0	0	0	0	0	0	0	0	0	0	0	0	0	0	0	0	0	0	0	0
k__Bacteria;p__Cyanobacteria;c__Chloroplast;o__Stramenopiles;f__;g__	0	0	0	0	0	0	0	0	7.88869e-05	0.000177058	0	0	0.000115047	0	0	0	0	0	0	0	0	0	0	0	0	0	0.00015873	0	0	0	0	0	0	0	2.51458e-05	0.000141754	0	0	0	0	0	0	0	0	0	0	0	0	9.75657e-05
k__Bacteria;p__Cyanobacteria;c__Chloroplast;o__Streptophyta;f__;g__	0	0	0	0	0	0	0	0	0	0	0	0	0	0	0	0	0.000224546	0	0	0	0	0	0	0	0	0	0	0	0	0	0	0	0	0	0	0	0	0	0	0	0	0	0	0	0	0	0	0	0
k__Bacteria;p__Cyanobacteria;c__Oscillatoriophycideae;o__Chroococcales;f__Xenococcaceae;g__	0	0	0	0	0	0	0	0	0	0	0	0	0	0	0	0	0	0	0	0	0	0	0	0	0	0	0	0	0	0	0	0	0	0	7.54375e-05	0	0	0	0	0	0	0	0	0	0	0	0	0	0
k__Bacteria;p__Elusimicrobia;c__Elusimicrobia;o__Elusimicrobiales;f__;g__	0	0	0	0	0	0	0	0	0	0	0	0	0	0	0	0	0	0	0	0	0	0	0	0	0	0	0	0	0	0	0	0	0	0	0	0	0	0	0	0	0	0	0	0	0	0	0	0.000173743	0
k__Bacteria;p__Fibrobacteres;c__Fibrobacteria;o__258ds10;f__;g__	0	0	0	0	0	0	0	0	0	0	0	0	0	0	0	0	0	0	0	0	0	0	0	0	0	0	0	0	0	0	0	0	0.000518509	0	0	0	0	0	0	0	0	0	0	0	0	0	0	0	0.000292697
k__Bacteria;p__Firmicutes;c__Bacilli;o__Bacillales;Other;Other	0	0	0	0	0.000359442	0	0	0	0	0	0	0	0	0	0	0	0	0	0	0	0	0	0	0	0	0	0	0	0	0	0	0	0	0	0	0	0	0	0	0	0	0	0	0	0	0	0	0	0
k__Bacteria;p__Firmicutes;c__Bacilli;o__Bacillales;f__;g__	0	0	0	0	0	0	0	0	0	0	0	0	0	0	0	0	0	0	0	0	0	0	0	0	0	0	0	0	0	0	0	0	0	0	0	0	0	0	0	0	0	0	0	0	0	0	0	0	0
k__Bacteria;p__Firmicutes;c__Bacilli;o__Bacillales;f__Bacillaceae;Other	0	0	0	0	0	0	2.90958e-06	0	4.56714e-05	0	0	0	0	0	0	8.17976e-06	0	0	0	0	0	0	0	0	0	0	0	0	0	0	0	0	0	0	0	0	0	0	0	0	0	0	0	0	0	0	0	0	0
k__Bacteria;p__Firmicutes;c__Bacilli;o__Bacillales;f__Bacillaceae;g__Bacillus	0	0	0	0	0	0	0	0.000298792	8.71908e-05	0	0.000149842	5.92621e-05	0	0	0	2.45393e-05	0	0	0	0	0	0	0	0	0.0028008	4.82286e-06	0	0	0.0103668	0	0	0	0	0	0	0	0.0158892	0	0	0.000653808	0	0	0	0.00154832	0	0	0	0	0
k__Bacteria;p__Firmicutes;c__Bacilli;o__Bacillales;f__Bacillaceae;g__Geobacillus	0	0	0	0	0	0	0	0	0	0	0	0	0	0	0	0	0	0	0	0	0	0	0	0	0	0	0	0.000794415	0	0	0	0	0	0	6.28646e-05	0	0	0	0	0	0	0	0	0	0	0	0	0	0.000243914
k__Bacteria;p__Firmicutes;c__Bacilli;o__Bacillales;f__Listeriaceae;g__Brochothrix	0	0	0	0	0.00141269	0	0	0	0	0	0	0	0.000261471	0	0	0	0.00075918	0	0	0	0	0	0	0	0.017457	0	0	0	0	0	0	0	0	0	1.25729e-05	0.000316221	0	0	0	0	0	0	0	0	0	0	0	0	0.00351237
k__Bacteria;p__Firmicutes;c__Bacilli;o__Bacillales;f__Paenibacillaceae;g__Brevibacillus	0	0	0	0	0	0	0	0	0	0	0	0	0	0	0	0	0	0	0.000637802	0	0	0	0	0	0	0	0	0.00105922	0	0	0	0	0	0	0	0	0	0	0	0	0	0	0	0.00154832	0.000331466	0.00157389	0	0.000173743	0
k__Bacteria;p__Firmicutes;c__Bacilli;o__Bacillales;f__Paenibacillaceae;g__Paenibacillus	0	0	0	0	0	0	0	0	0	0	0	0	0	0	0	0	0	0	0	0	0	0	0	0	0	0	0	0	0	0	0	0	0	0	0	0	0	0	0	0	0	0	0	0	0	0	0	0	0.000243914
k__Bacteria;p__Firmicutes;c__Bacilli;o__Bacillales;f__Pasteuriaceae;Other	0	0	0	0	0	0	0	0	0	0	0	0	0	0	0	0	0	0	0	0	0	0	0	0	0	0	0	0	0	0	0	0	0.0012222	0	0	0	0	0	0	0	0	0	0	0	0	0	0	0	0
k__Bacteria;p__Firmicutes;c__Bacilli;o__Bacillales;f__Planococcaceae;Other	0	0.000257256	0	0	0	0	0	0	4.15194e-06	0	0	0	1.04588e-05	0	0	0	0	0	0	0.000641568	0	0	0	0	0	0	0	0	0	0	6.25577e-05	0	3.70364e-05	0	1.25729e-05	0.000152658	0	0	0	0	0	0	0	0	0.0019888	1.87368e-05	0.00293326	4.34358e-05	0.000390263
k__Bacteria;p__Firmicutes;c__Bacilli;o__Bacillales;f__Planococcaceae;g__	0.000530546	0.00222175	0	0.000173736	0	0	0	0	4.15194e-06	0	1.76284e-05	0	4.18353e-05	0	0	0	2.13853e-05	0	0.000441555	0.0047826	0	0	0	0	0.000153468	1.44686e-05	0	0	0	0	0.000688134	0	0.000240736	0	5.02917e-05	0	1.49898e-05	0	0	0	0	0	2.33084e-05	0.00235849	0.000121538	3.74735e-05	0.00192179	0.000260615	4.87829e-05
k__Bacteria;p__Firmicutes;c__Bacilli;o__Bacillales;f__Planococcaceae;g__Lysinibacillus	0	0	0	0	0	0	0	0	0	0	0	0	0	0	1.1554e-05	0	0	1.03331e-05	1.22654e-05	5.83243e-05	0	0	0	0	0	4.82286e-06	0	0.000794415	0.00351815	0	0.000609937	0	0	0	0	0	0	0	0	0	0.00136426	0	0	0	0.00186726	0	0	0	0
k__Bacteria;p__Firmicutes;c__Bacilli;o__Bacillales;f__Planococcaceae;g__Planomicrobium	0	0	0	0	0	0	0	0	0	0	0	0	0	0	0	0	0	0	0	0	0	0	0	0	0	0	0	0	0	0	0	0	0	0	0	0	0	0	0	0	0	0	0	0	0	0	0	0	0
k__Bacteria;p__Firmicutes;c__Bacilli;o__Bacillales;f__Planococcaceae;g__Sporosarcina	0.00112004	0	0	0	0.000401237	0	0	0	0	0	0	0	0	0	0	0	0	0	0	0	0	0	0	0	0	0	0	0	0	0	0	0	0	0	0	0	0	0	0	0	0	0	0	0	0	0	0	0.000173743	0
k__Bacteria;p__Firmicutes;c__Bacilli;o__Bacillales;f__Staphylococcaceae;g__Macrococcus	0	0	0	0	0	0	0	0	0	0	0	0	0	0	0	0	0.000352858	0	0	0	0	0	0	0	0	0	0	0	0	0	0	0	0	0	0	0	0	0	0	0	0	0	0	0	0	0	0	0	0
k__Bacteria;p__Firmicutes;c__Bacilli;o__Bacillales;f__Staphylococcaceae;g__Staphylococcus	0	0.359012	0	0	0.000309287	0	0	0	9.96467e-05	3.07927e-05	0.000193913	5.92621e-05	0.00171525	0	1.1554e-05	0	0.002192	0	0.00122654	0.518678	0	0	0.000246053	0.0010983	0.0029159	0	0.0246032	0	0	0.00179959	0.00148574	3.18588e-05	0.00422214	4.59327e-05	0.00296721	0.000468879	0.000599592	0	0	0	0.000664638	0	3.49626e-05	0.00356474	0	0.00058084	0.000182065	0	0.00209766
k__Bacteria;p__Firmicutes;c__Bacilli;o__Bacillales;f__Thermoactinomycetaceae;g__	0	0	0	0	0	0	0	0	0	0	0	0	0	0	0	0	0	0	0	0	0	0	0	0	0	0	0	0	0	0	0	0	0	0	0	0	0	6.20887e-05	0	0	0	0.00385494	0	0	0	0	0	0	0
k__Bacteria;p__Firmicutes;c__Bacilli;o__Bacillales;f__[Exiguobacteraceae];g__Exiguobacterium	0	0	0	0.000943139	0	0	0	0	0	0	0	0	0	0	0	0	0.00535703	0	0	0	0	0	0	0	0	0	0.0047619	0	0.00450324	0.000517866	0.00129807	0	0	0	0	0	0	0	0	0	0	0	0	0	0	1.87368e-05	0.000303441	0.000608101	0.000243914
k__Bacteria;p__Firmicutes;c__Bacilli;o__Gemellales;f__Gemellaceae;g__	0	0	0	0	0	0	0	0	0	0	0	0	0	0	0	0	0	0	0	0	0	0	0	0	0	0	0	0	0	0	0	0	0	0	0	0	0	0	0	0	0	0	0	0	0	0	0	0	0
k__Bacteria;p__Firmicutes;c__Bacilli;o__Lactobacillales;f__;g__	0	0	0	2.48194e-05	0.000660369	0	2.90958e-06	0	0	0	0	0	0	0	0	0	0.0492184	0	0.00874525	0	0	0	0	0	0	4.82286e-06	0	0	0	0.00353444	0	0	0	0.0022507	0	1.09042e-05	1.49898e-05	0	0.000193986	0	0	0	0	0	1.10489e-05	3.74735e-05	0	2.17179e-05	0
k__Bacteria;p__Firmicutes;c__Bacilli;o__Lactobacillales;f__Aerococcaceae;Other	0	0	0	0	0	0	0	0	0	0	0	0	0	0	0	0	0	0	0	0	0	0	0	0	0	0	0	0	0	0	0	0	0	0	0	0	0	0	0	0	0	0	0	0	0	0	0	0	0
k__Bacteria;p__Firmicutes;c__Bacilli;o__Lactobacillales;f__Aerococcaceae;g__	0	0	0	0	0	0	0	0	0	0	0	0	0	0	0	0	0	0	0	0	0	0	0	0	0	0	0	0	0	0	0	0	0	0	0	0	0.000314786	0	0	0	0	0	0	0	0	0	0	0.000173743	0
k__Bacteria;p__Firmicutes;c__Bacilli;o__Lactobacillales;f__Aerococcaceae;g__Alloiococcus	0	0	0	0	0	0	0	0	0	0	0	0	0	0	0	0	0	0	0	0	0	0	0	0	0	0	0	0	0	0	0	0	0	0	0	0	0	0	0	0	0	0	0	0	0	0	0	0	0
k__Bacteria;p__Firmicutes;c__Bacilli;o__Lactobacillales;f__Aerococcaceae;g__Facklamia	0	0	0	0	0	0	0	0	0	0	0	0	0	0	0	0	0	0	0	0	0	0	0	0	0	0	0	0	0	0	0.00054738	0	0	0	0	0	0	0	0	0	0	0	0	0	0	0	0	0	0.000439046
k__Bacteria;p__Firmicutes;c__Bacilli;o__Lactobacillales;f__Carnobacteriaceae;g__Carnobacterium	0.00127724	0.00577656	0	0	0.000401237	0.00703178	0	0	0	0	0	1.18524e-05	0.000753036	0	0	0	0.0043733	0	0	0	0	0	0	0.0019969	0	0	0	0	0	0	0	0.000382306	0.00140738	0.00840568	0.000628646	0.014448	0	0	0	0.0017217	0	0.013064	0	0	0	0.000711997	0	0.000238897	0.0666374
k__Bacteria;p__Firmicutes;c__Bacilli;o__Lactobacillales;f__Carnobacteriaceae;g__Granulicatella	0	0	0	0	0	0	0	0	0	0	0	0	0	0	0	0	0	0	0	0	0	0	0	0	0	0	0	0	0	0	0	0	0.0012222	0	0	0	0	0	0.014355	0	0	0	0	0	0	0	0	0	0
k__Bacteria;p__Firmicutes;c__Bacilli;o__Lactobacillales;f__Carnobacteriaceae;g__Trichococcus	0	0	0	0	0	0	0	0	0	0	0	0	0	0	0	0	0	0	0	0	0	0	0	0	0	0	0	0	0	0	0	0	0	0	0	0	0.000884399	0	0	0	0	0	0	0	0	0	0	0	0
k__Bacteria;p__Firmicutes;c__Bacilli;o__Lactobacillales;f__Enterococcaceae;g__Enterococcus	0	0	0	0	0	0	2.90958e-06	0	0	0	0.000652252	0	0	0	0	0	0.000128312	0	0	0	0	0	0	0	0	0	0	0	0	0.00226567	0.000719413	0	0.00496287	0	0	0.000239892	0.0759833	0	0	0	0	0.00649629	0	0	0.000209929	0	0	0.000521229	0.00034148
k__Bacteria;p__Firmicutes;c__Bacilli;o__Lactobacillales;f__Enterococcaceae;g__Tetragenococcus	0	0	0	0	0	0	0	0	0	0	0	0	0	0	0	0	0.000139005	0	0	0	0	0	0	0	0	0	0	0	0	0	0	0	0	0	0	0	0	0	0	0	0	0	0	0	0	0	0	0	0
k__Bacteria;p__Firmicutes;c__Bacilli;o__Lactobacillales;f__Enterococcaceae;g__Vagococcus	0	0	0	0	0	0	0	0	0	0	0	0	0.000219635	0	0	0	0.000331473	0	0.00126334	0	0	0	0	0	0	4.82286e-06	0	0.000722195	0	1.29467e-05	0	0	0	0	0.00160933	0.000294413	0.00539633	0	0.000969932	0.00100251	0	0	0	0	6.62932e-05	0.000337262	0.00175996	0.000521229	0.000780526
k__Bacteria;p__Firmicutes;c__Bacilli;o__Lactobacillales;f__Lactobacillaceae;g__Lactobacillus	0	0	0	0	0	0	0	0	0	0	0	0	0	0	0	0	2.13853e-05	0	0	0	0	0	0	0	0	0	0	0	0	0	0	0	0	0	0	0	0	0	0	0	0	0	0	0	0	0	0	0	0
k__Bacteria;p__Firmicutes;c__Bacilli;o__Lactobacillales;f__Leuconostocaceae;g__	0	0	0	0	0	0	0	0	0	0	0	0	0	0	0	0	0	0	0	0	0	0	0	0	0	0	0	0	0	0	0	0	0	0	0	0	0	0	0	0	0	0	0	0	0	0	0	0	0
k__Bacteria;p__Firmicutes;c__Bacilli;o__Lactobacillales;f__Leuconostocaceae;g__Leuconostoc	0	0	0	0	0	0	0	0	0	0	0	0	0	0	0	0	0	0	0	0	0	0	0	0	0	0	0	0	0	0	0	0	0	0	0	0	0	0	0	0	0	0.000785266	0	0	0.000110489	0	0	0	0
k__Bacteria;p__Firmicutes;c__Bacilli;o__Lactobacillales;f__Streptococcaceae;g__Lactococcus	0.000668095	0	0	0	0	0	0	0	0	0	0	0	0.00108772	0	0	0	0.000791258	0	0	0	0	0	0	0	0.0107428	4.82286e-06	0	0	0	0	0	0	0	0	0	0	0	0	0	0	0	0	0	0	0	0	0	0	0.000975657
k__Bacteria;p__Firmicutes;c__Bacilli;o__Lactobacillales;f__Streptococcaceae;g__Streptococcus	0.000746694	7.01607e-05	0	0	0.000526624	0	0	0	0	0	0	0.000118524	0	0	0	0	0.000577404	0	0.00196247	0	0.000511135	0	0	0	0.0176489	4.82286e-06	0	0.000746269	0	0.00177369	0	0	0.00294439	0	0.000113156	0	0.00166387	0	0.00271581	0	0	0	0	0.00086418	0.000187831	0.00069326	0	0.000608101	9.75657e-05
k__Bacteria;p__Firmicutes;c__Clostridia;o__Clostridiales;f__;g__	0	0	0	0.00044675	0	0	0	0	0	0	0	0	0	0	0	0	0	0	0.000956703	0	0	0	0	0	0	0	0	0	0	0	0	0	0	0	0	0	0	0	0	0	0	0	0	0	0	0	0	0	0
k__Bacteria;p__Firmicutes;c__Clostridia;o__Clostridiales;f__Christensenellaceae;g__	0	0	0	0	0	0	0	0	0	0	0	0	0	0	0	0	0	0	0	0	0	0	0	0	0	0	0	0	0	0	0	0	0	0	0	0	0	0	0	0	0	0	0	0	0	0	0	0	0
k__Bacteria;p__Firmicutes;c__Clostridia;o__Clostridiales;f__Clostridiaceae;g__Alkaliphilus	0.000687744	0	0	0.000595667	0	0	0	0	0	0	0	0	0	0	0	0	0	0	0.0010303	0	0	0	0	0	0	1.92914e-05	0	0	0	0	0	0	0	0	0	0	0	0	0	0.00023973	0	0	0	0.00185439	0.000552443	0.000149894	0.00163858	0.000369204	0
k__Bacteria;p__Firmicutes;c__Clostridia;o__Clostridiales;f__Clostridiaceae;g__Caloramator	0	0	0	0	0	0	0	0	0	0	0	0	0	0	0	0	0	0	0	0	0	0	0	0	0	0	0	0	0	0	0	0	0	0	0	0	0	0	0	0	0	0	0	0	0	0	0	0	0
k__Bacteria;p__Firmicutes;c__Clostridia;o__Clostridiales;f__Clostridiaceae;g__Clostridiisalibacter	0	0	0	0	0	0	0	0	0	0	0	0	0	0	0	0	0	0	0	0	0	0	0	0	0	0	0	0	0	0	0	0	0	0	0	0	0	0	0	0	0	0	0	0	0	0	0	0	0
k__Bacteria;p__Firmicutes;c__Clostridia;o__Clostridiales;f__Clostridiaceae;g__Clostridium	0.00668095	0	0	0.00419449	0	0	0	0	0	0	0	0	6.2753e-05	0	0	0	0	0	0.00106709	0	0	0	0	0.0113324	0.00164979	1.92914e-05	0	0	0	0.000802693	0.00444159	0	0.000481473	0	0	0	0.00839429	0	0	0.00773673	0	0	0	0.00460896	0.0063531	0.00342883	0.0030951	0.00110761	0.000536612
k__Bacteria;p__Firmicutes;c__Clostridia;o__Clostridiales;f__Clostridiaceae;g__Proteiniclasticum	0	0	0	0	0	0	0	0	0	0	0	0	1.04588e-05	0	0	0	0.0004384	0	0	0	0	0	0	0	0	0	0	0	0	0.000750906	0	0	0.000796282	0	0.000226313	5.45209e-05	0	0	0	0	0	0	0	0	0	0	0	0	0.00204888
k__Bacteria;p__Firmicutes;c__Clostridia;o__Clostridiales;f__Lachnospiraceae;g__	0	0	0	0	0	0	0	0	0	0	0	0	0	0	0	0	0	0	0	0	0	0	0	0	0	0	0	0	0	0	0.000563019	0	0	0	0	0	0	0	0	0	0	0	4.66168e-05	0	0	0	0	0	0
k__Bacteria;p__Firmicutes;c__Clostridia;o__Clostridiales;f__Lachnospiraceae;g__Dorea	0	0	0	0	0	0	0	0	0	0	0	0	0	0	0	0	0	0	0	0	0	0	0	0	0	0	0	0	0	0	0	0	0	0	0	0	0	0	0	0	0	0	0	0	0	0.000618313	0	0	0
k__Bacteria;p__Firmicutes;c__Clostridia;o__Clostridiales;f__Peptococcaceae;Other	0	0	0	0	0	0	0	0	0	0	0	0	0	0	0	0	0.000278009	0	0	0	0	0	0	0	0	0	0	0	0	0	0	0	0	0	0	0	0	0	0	0	0	0	0	0	0	0	0	0	0
k__Bacteria;p__Firmicutes;c__Clostridia;o__Clostridiales;f__Peptococcaceae;g__Desulfosporosinus	0	0	0	0	0	0	0	0	0	0	0	0	0	0	0	0	0	0	0	0	0	0	0	0	0	0	0	0	0	0	0	0	0	0	0	0	0	0	0	0	0	0	0	0	0	0	0	0	0
k__Bacteria;p__Firmicutes;c__Clostridia;o__Clostridiales;f__Peptococcaceae;g__Desulfotomaculum	0	0	0	0	0	0	0	0	0	0	0	0	0	0	0	0	0	0	0	0	0	0	0	0	0	0	0	0	0	0	0	0	0.00144442	0	0	0	0.000659552	0	0	0	0	0	0	0	0	0	0	0	0
k__Bacteria;p__Firmicutes;c__Clostridia;o__Clostridiales;f__Peptostreptococcaceae;g__	0	0	0	0	0	0	0	0	0	0	0	0	0.000209177	0	0	0	0.0154081	0	0	0	0	0	0	0	0	0	0	0	0.00403415	0	0	0	0	0	0	0.000294413	0	0	0	0	0	0	0	0	0	0.000768207	0	0	0.00190253
k__Bacteria;p__Firmicutes;c__Clostridia;o__Clostridiales;f__Peptostreptococcaceae;g__Peptostreptococcus	0	0	0	0.00206001	0	0	0	0	0	0	0	0	0	0	0	0	0	0	0	0	0	0	0	0	0	3.376e-05	0	0.00122773	0	0	0	0	0	0	0	0	0.00376244	0	0	0	0	0	0	0	0.00125957	0	0	0	0
k__Bacteria;p__Firmicutes;c__Clostridia;o__Clostridiales;f__Ruminococcaceae;g__	0	0	0	0	0	0	0	0	0	0	0	0	0	0	0	0	0	0	0	0	0	0	0	0	0	0	0	0	0	0	0	0	0	0	0	0.00013085	0	0	0	0.00259344	0	0.0029269	0	0	0.000110489	0	0.00192179	0	0
k__Bacteria;p__Firmicutes;c__Clostridia;o__Clostridiales;f__Ruminococcaceae;g__Ruminococcus	0	0	0	0	0.000777397	0	0	0	0	0	0	0	0	0	0	0	0	0	0	0	0	0	0	0	0	0	0	0	0	0	0	0	0	0	0	0	0	0	0	0	0	0	0	0	0	0	0	0	0
k__Bacteria;p__Firmicutes;c__Clostridia;o__Clostridiales;f__Veillonellaceae;g__Dialister	0.000137549	0	0	0	0	0	0	0	0	0	0	0	0	0	0	0	0	0	0	0	0	0	0	0	0	0	0	0	0	0	0	0	0	0	0	0	0	0	0	0	0	0	0	0	0	0	0	0	0
k__Bacteria;p__Firmicutes;c__Clostridia;o__Clostridiales;f__Veillonellaceae;g__Pelosinus	0	0	0	0	0	0	0	0	0	0	0	0	3.13765e-05	0	0	0	0	0	0	0	0	0	0	0	0	0	0	0	0	0	0	0	1.85182e-05	0	0	0	0	0	0	0	0	0	0	0	0	0	0	0	0
k__Bacteria;p__Firmicutes;c__Clostridia;o__Clostridiales;f__Veillonellaceae;g__Phascolarctobacterium	0	0	0	0	0	0	0	0	0	0	0	0	0	0	0	0	0	0	0.00107936	0	0	0	0	0	0	0	0	0	0	0	0	0	0	0	0	0	0	0	0	0	0	0	0	0	0	0	0	0	0
k__Bacteria;p__Firmicutes;c__Clostridia;o__Clostridiales;f__Veillonellaceae;g__Veillonella	0.000648445	0	0	0	0	0	0	0	0	0	0	0	0.000125506	0	0	0	0	0	0	0	0.000121699	0	0	0	0	0	0	0	0	0	0	0	0	0	0	0	0.00137906	0	0	0	0	0	0	0	0	0.000749471	0	0.000152025	0
k__Bacteria;p__Firmicutes;c__Clostridia;o__Clostridiales;f__[Acidaminobacteraceae];g__WH1-8	0	0	0	0	0	0	0	0	0	0	0	0	0	0	0	0	0.00112273	0	0	0	0	0	0	0	0	0	0	0	0	0	0	0	0	0	0	0	0	0	0	0	0	0	0	0	0	0	0	0	0
k__Bacteria;p__Firmicutes;c__Clostridia;o__Clostridiales;f__[Mogibacteriaceae];g__Anaerovorax	0	0	0	0	0	0	0	0	0	0	0	0	0	0	0	0	0	0	0	0	0	0	0	0	0	0	0	0	0	0	0	0	0	0	0	0	1.49898e-05	0	0	0	0	0	0	0	0.00038671	0	0.00117331	0	0
k__Bacteria;p__Firmicutes;c__Clostridia;o__Clostridiales;f__[Mogibacteriaceae];g__Mogibacterium	0	0	0	0	0	0	0	0	0	0	0	0	0	0	0	0	0	0	0	0	0	0	0	0	0	0	0	0	0	0	0	0	0	0	0	0	0	0	0	0	0	0	0	0	0	0	0	0	0
k__Bacteria;p__Firmicutes;c__Clostridia;o__Clostridiales;f__[Tissierellaceae];g__	0	0	0	0.000769403	0	0	0	0	0	0	0	0	0	0	0	0	0	0	0	0	0	0	0	0	0	0	0	0	0	0.000906266	0	0	0	0	0	0.000294413	0.00122916	0	0	0	0	0	0	0	0	0	0	0	0.000146349
k__Bacteria;p__Firmicutes;c__Clostridia;o__Clostridiales;f__[Tissierellaceae];g__1-68	0	0	0	0	0	0	0	0	0	0	0	0	0	0	0	0	0	0	0	0	0	0	0	0	0	0	0	0	0	0	0	0	0	0.00124018	0	0	0	0	0	0	0	0	0	0	0	0	0	0	0
k__Bacteria;p__Firmicutes;c__Clostridia;o__Clostridiales;f__[Tissierellaceae];g__Anaerococcus	0	0	0	0	0	0	0	0	0	0	0	0	0	0	0	0	0	0	0	0	0	0	0	0	0	0	0	0	0	0	0	0	0	0	0	0	0	0	0	0	0	0	0	0	0.000265173	0	0.000971011	0	0
k__Bacteria;p__Firmicutes;c__Clostridia;o__Clostridiales;f__[Tissierellaceae];g__Peptoniphilus	0	0	0	0	0	0	0	0	0	0	0	0	0	0	0	0	0.000331473	0	0	0	0	0	0	0	0	0	0	0.000144439	0	0	0	0	0	0	0	0	0.00119918	0	0	0	0	0	0	0	0	0	0	0	0
k__Bacteria;p__Firmicutes;c__Clostridia;o__Clostridiales;f__[Tissierellaceae];g__Tissierella_Soehngenia	0	0	0	0	0	0	0	0	0	0	0	0	0	0	0	0	0	0	0	0	0	0	0	0	0	1.92914e-05	0	0	0	0	0	0	0	0	0	0	0	0	0	0	0	0	0	0	0	0	0.00121376	0	0
k__Bacteria;p__Firmicutes;c__Erysipelotrichi;o__Erysipelotrichales;f__Erysipelotrichaceae;g__Erysipelothrix	0	0	0	0.000397111	0	0	0	0	0	0	0	0	0	0	0	0	0	0	0	0	0	0	0	0	0	0	0	9.62927e-05	0	0	0	0	0	0	0	0	0	0	0	0	0	0	0	0	0	0	0	0	0
k__Bacteria;p__Fusobacteria;c__Fusobacteriia;o__Fusobacteriales;f__Fusobacteriaceae;g__Fusobacterium	0	0	0	0	0	0	0	0	0	0	0	0	0	0	0	0	0	0	0	0	0	0	0	0	0	0	0	0	0	0	0	0	0	0	0	0	0	0	0	0	0	0	0	0	0	0	0	0	0
k__Bacteria;p__Fusobacteria;c__Fusobacteriia;o__Fusobacteriales;f__Leptotrichiaceae;g__Leptotrichia	0	0	0	0	0	0	0	0	0	0	0	0	0	0	1.1554e-05	0	0	0	0	0	0	0	0	0	0	0	0	0	0	0	0	0	0	0	0	0	0	0.0129144	0	0	0	0	0	0	0	0	0	0	0
k__Bacteria;p__GN02;c__BD1-5;o__;f__;g__	0	0	0	0	0	0	0	0	0	0	0	0	0.000135965	0	0	0	0	0	0	0	0	0	0	0	0	0	0	0	0	0	0	0	0	0	0	0	0	0	0	0	0	0	0	0	0	0	0	0	0
k__Bacteria;p__GN02;c__GKS2-174;o__;f__;g__	0	0	0	0	0	0	0	0	0	0	0	0	0	0	0	0	0	0	0	0	0	0	0	0	0	0	0	0	0	0	0	0	0.0004074	0	0	0	0	0	0	0	0	0	0	0	0	0	0	0	0
k__Bacteria;p__OD1;c__;o__;f__;g__	0	0	0	0	0	0	0	0	0	0	0	0	0	0	0	0	0	0	0	0	0	0	0	0	0	0	0	0	0	0	0	0	0	0	0	0	0	0	0	0	0.00038479	0	0	0	0	0	0	0	0
k__Bacteria;p__OD1;c__ABY1;o__;f__;g__	0	0	0	0	0	0	0	0	0	0	0	0	0	0	0	0	0	0	0	0	0	0	0	0	0	0	0	0	0	0	0	0	0.000777763	0	0	0	0	0	0	0	0	0	0	0	0	0	0	0	0
k__Bacteria;p__OD1;c__SM2F11;o__;f__;g__	0	0	0	0	0	0	0	0	0	0	0	0	0	0	0	0	0	0	0	0	0	0	0	0	0	0	0	0	0	0	0.000328428	0	0.000166664	0	0	0	0.0010343	0	0	0	0	0	0	0	0	0	0	0	0
k__Bacteria;p__OD1;c__ZB2;o__;f__;g__	0	0	0	0.000273014	0.000158823	0	0	0	0	0	0	0	0	0	0	0	0	0	0	0	0	0	0	0	0	0	0	0	0	0	0	0	0.000277773	0	0	0	0	0	0	0	0	0	0	0.000162034	0	0	0	0	0
k__Bacteria;p__OP3;c__koll11;o__;f__;g__	0	0	0	0	0	0	0	0	0	0	0	0	0	0	0	0	0	0	0	0	0	0	0	0	0	0	0	0	0	0	0	0	0	0	0	0	0	0	0	0	0	0	0	0	0	0	0	0	0
k__Bacteria;p__Planctomycetes;c__Phycisphaerae;o__AKAU3564;f__;g__	0	0	0	0	0	0	0	0	0	0	0	0	0	0	0	0	0	0	0	0	0	0	0	0	0	0	0	0	0	0	0	0	0	0	0	0	0	0	0	0	0	0	0	0	0.000254124	0	0	0	0
k__Bacteria;p__Planctomycetes;c__Planctomycetia;o__Gemmatales;f__Gemmataceae;g__	0	0	0	0	0	0	0	0	0	0	0	0	0	0	0	0	0	0	0	0	0	0	0	0	0	0	0	0	0	0	0	0	0.000444436	0	0	0	0.000284806	0	0	0	0	0	0	0	0	0	0	0	0
k__Bacteria;p__Planctomycetes;c__Planctomycetia;o__Gemmatales;f__Isosphaeraceae;g__	0	0	0	0	0	0	0	0	0	0	0	0	6.2753e-05	0	0	0	0	0	0	0	0	0	0	0	0	0	0	0	0	0	0	0	0.000351845	0	0	0	0	0	0	0	0	0	0	0	0	0	0	0	0
k__Bacteria;p__Planctomycetes;c__Planctomycetia;o__Pirellulales;f__Pirellulaceae;g__	0	0	0	0	0	0	0	0	0	0	0	0	0	0	0	0	0	0	0	0	0	0	0	0	0	0	0	0	0	0	0	0	0	0	7.54375e-05	5.45209e-05	0	0	0	0	0	0	0	0	0	0	0	0	0
k__Bacteria;p__Planctomycetes;c__Planctomycetia;o__Pirellulales;f__Pirellulaceae;g__A17	0	0	0	0	0	0	0	0	0	0	0	0	0	0	0	0	0	0	0	0	0	0	0	0	0	0	0	0	0	0	0	0	0.000888872	0	0	0	0	0	0	0	0	0	0	0	0	0	0	0	0
k__Bacteria;p__Planctomycetes;c__Planctomycetia;o__Pirellulales;f__Pirellulaceae;g__Pirellula	0	0	0	0	0	0	0	0	0	0	0	0	0	0	0	0	0	0	0	0	0	0	0	0	0	0	0	0	0	0	0	0	0.000259254	0	0	0	0	0	0	0	0	0	0	0	0	0	0	0	0
k__Bacteria;p__Planctomycetes;c__Planctomycetia;o__Planctomycetales;f__Planctomycetaceae;g__Planctomyces	0	0	0	0	0	0	0	0	0	0	0	0	0	0	0	0	0	0	0	0	0	0	0	0	0	0	0	0	0	0	0	0	0.000370364	0	0	0	0	0	0	0	0	0	0	0	0	0	0	0	0.000243914
k__Bacteria;p__Planctomycetes;c__vadinHA49;o__DH61;f__;g__	0	0	0	0	0	0	0	0	0	0	0	0	0	0	0	0	0	0	0	0	0	0	0	0	0	0	0	0	0	0	0	0	0	0	0	0	0	0	0	0	0	0	0	0	0	0	0	0	0
k__Bacteria;p__Proteobacteria;c__Alphaproteobacteria;o__;f__;g__	0	0	0	0	0	0	0	0	0	0	0	0	0	0	0	0	0	0	0	0	0	0	0	0	0	0	0	0	0	0	0	0	0.00144442	0	0	0	0.000434704	0	0	0	0	0	0	0	0	0	0	0	0
k__Bacteria;p__Proteobacteria;c__Alphaproteobacteria;o__Caulobacterales;f__Caulobacteraceae;Other	0	0	0	0	0	0	0	0	0	0	0	0	0.0014224	0	0	0	0.00016039	0	0	0	0	0	0	0	0	0	0	0	0	0	0.000656856	0	0.00175923	0	0.00030175	0	0	0	0	0.00117686	0	0	0	0	0.00111594	0.000187368	0	0	0.000146349
k__Bacteria;p__Proteobacteria;c__Alphaproteobacteria;o__Caulobacterales;f__Caulobacteraceae;g__	0	0	0	0.00310243	8.35911e-06	0	0	0	0	0	0	0	0.00178846	0	0	0	0	0	0.00111615	0	0	0.00332856	0.0023375	0	0	0	0	0.000818488	0	0.00515277	0	0	0.000388882	0	0.0013453	0.000436167	0	0	0	0	0.00626159	0	0	0.000954198	0.000165733	0.00157389	0.00214432	0	0
k__Bacteria;p__Proteobacteria;c__Alphaproteobacteria;o__Caulobacterales;f__Caulobacteraceae;g__Brevundimonas	0.00831188	0	0	0.00389665	0	0	0	0	0	0	0	0	0.000669365	0	0	0	0.00016039	0	0.00561756	0	0	0.0159956	0	0.00364435	0	5.78743e-05	0	0.000288878	0	2.58933e-05	0.00774151	0	0.00103702	0	0.000326896	0	0.00464684	0	0	0.0075188	0.0080806	0	2.33084e-05	0.00613928	0.00577856	0.00406588	0.010317	0.00152025	0
k__Bacteria;p__Proteobacteria;c__Alphaproteobacteria;o__Caulobacterales;f__Caulobacteraceae;g__Mycoplana	0	0	0	0	0.000167182	0	0	0	0	0	0	0	0.00131781	0	0	0	0	0	0	0	9.73591e-05	0	0	0	0	4.82286e-06	0	0	0	0	0	0	3.70364e-05	0	0.000892678	0.000119946	0	0	0	0	0	0	0	0	0	0	0	0	0
k__Bacteria;p__Proteobacteria;c__Alphaproteobacteria;o__Caulobacterales;f__Caulobacteraceae;g__Phenylobacterium	0	0.00109918	0	0	0	0	0	0	0	0	0	0	0.00125506	0	0	0	0	0	0	2.91622e-05	0	0	4.10088e-05	0	0	0	0	0	0	0	0	0	0.000111109	0	0.000326896	0	0	0	0	0	0	0	0	0	0	0	4.04588e-05	0	0
k__Bacteria;p__Proteobacteria;c__Alphaproteobacteria;o__Kiloniellales;f__;g__	0	0	0	0	0	0	0	0	0	0	0	0	0	0	0	0	0	0	0	0	0	0	0	0	0	0	0	0	0	0	0	0	0.000907391	0	0	0	0	0	0	0	0	0	0	0	0	0	0	0	0
k__Bacteria;p__Proteobacteria;c__Alphaproteobacteria;o__Kiloniellales;f__Kiloniellaceae;g__	0	0	0	0	0	0	0	0	0	0	0	0	0	0	0	0	0.000417014	0	0	0	0	0	0	0	0	0	0	0	0	0	0	0	0	0	0	0	0	0	0	0	0	0	0	0	0	0	0	0	0
k__Bacteria;p__Proteobacteria;c__Alphaproteobacteria;o__Rhizobiales;f__;g__	0	4.67738e-05	0	0	0	0	0	0	0	9.2378e-05	0	0	0.00212314	0	0	1.63595e-05	0	0	0	8.74865e-05	0.000462456	0	0	0	0.000153468	2.41143e-05	0	0	0	0	0	0.000318588	0.000425918	0	0.00154647	0.000119946	1.49898e-05	0	0.0161009	0	0	0	0	0	0	1.87368e-05	0	0	0.000439046
k__Bacteria;p__Proteobacteria;c__Alphaproteobacteria;o__Rhizobiales;f__Beijerinckiaceae;Other	0	0	0	0	0	0	0	0	0	0	0	0	0	0	0	0	0	0	0	0	0	0	0	0	0	0	0	0	0	0	0	0	0	0	0	0	0.000944358	0	0	0	0	0	0	0	0	0	0	0	0
k__Bacteria;p__Proteobacteria;c__Alphaproteobacteria;o__Rhizobiales;f__Bradyrhizobiaceae;Other	0	0	0	0	0	0	0	0	0	0	0	0	0	0	0	0	0	0	0	0	0	0	0	0	0	0	0	0.00115551	0	0	0	0	0	0	0.000150875	0	0	0	0	0	0	0	0	0	0	0	0	0	0
k__Bacteria;p__Proteobacteria;c__Alphaproteobacteria;o__Rhizobiales;f__Bradyrhizobiaceae;g__	0.00104144	0	0	0	0	0	0	0	8.30389e-06	0	0	0	1.04588e-05	0	6.93241e-05	0	0.00016039	0	0	0	0	0	0	0	0	4.82286e-06	0	0.000433317	0	0	0.00115732	0	0.00229625	0	0.000251458	0	0	0	0	0	0	0	0	0.000918191	0	0.00267936	0	0	0
k__Bacteria;p__Proteobacteria;c__Alphaproteobacteria;o__Rhizobiales;f__Bradyrhizobiaceae;g__Balneimonas	0.00123794	0	0	0	0	0	0	0	0	0	0	0	0	0	0	0	0	0	0	0	0	0	0	0	0	0	0	0	0	0	0	0	0	0	0	0	0	0	0	0	0	0	0	0	0	0	0	0	0
k__Bacteria;p__Proteobacteria;c__Alphaproteobacteria;o__Rhizobiales;f__Bradyrhizobiaceae;g__Bosea	0	0	0	0	0	0	0	0	0	0	0	0	0	0	0	0	0	0	0	0	0	0	0	0	0	0	0	0.000577756	0	0	0	0	0.00781467	0	0.000176021	0	0	0	0	0	0	0	0	0	0	0	0	0	0
k__Bacteria;p__Proteobacteria;c__Alphaproteobacteria;o__Rhizobiales;f__Brucellaceae;Other	0.00648445	0	0	0.00483979	0	0	0	0	1.24558e-05	0	9.69564e-05	0	0.00290755	0	4.62161e-05	0	0.000727102	0.000103331	0.00336073	0.00513254	9.73591e-05	0.0058712	0	0.00234636	0.000230203	2.89371e-05	0	0.000505537	0	0	0.00168906	0	0.0004074	0.000551192	0.00143331	0.000752388	0.00523144	0	0.00213385	0.00693037	0.00300836	0.000428327	5.8271e-05	0.00588722	0.00306054	0.00790692	0.00469322	0.000846998	0.000439046
k__Bacteria;p__Proteobacteria;c__Alphaproteobacteria;o__Rhizobiales;f__Brucellaceae;g__Ochrobactrum	0	0	0	0	0	0	0	0	1.66078e-05	0	3.52569e-05	0	0.000773953	0	4.62161e-05	0	0.000192468	0.000123998	0	0.000233297	2.43398e-05	0.00305118	0	4.99226e-05	0.000230203	0	0	0	0	0	0.000109476	0	0.000666654	0.000918653	0.000402334	0.000239892	0.000209857	0	0.000775946	0.00453307	0.00412775	0.000214163	3.49626e-05	0.000216045	0.000453004	0.000299788	0.00153743	0.000282333	0.00034148
k__Bacteria;p__Proteobacteria;c__Alphaproteobacteria;o__Rhizobiales;f__Hyphomicrobiaceae;g__	0	0	0	0	0	0	0	0	0	0	0	0	0	0	0	0	0.000278009	0	0	0	0	0	0	0	0	0	0	0	0	0	0	0	0	0	0	0	0	0	0	0	0	0	0	0	0	0	0	0	0
k__Bacteria;p__Proteobacteria;c__Alphaproteobacteria;o__Rhizobiales;f__Hyphomicrobiaceae;g__Devosia	0	0	0	0	0.00105325	0	0	0	0	0	0	0	0.00309581	0	0	0	0	0	0	0	0	0	0	0	0	0	0	0	0	0	0	0	0.00161108	0	0.00147103	9.81376e-05	0	0	0	0	0	0	0	0.000342071	0	0	0	0	0
k__Bacteria;p__Proteobacteria;c__Alphaproteobacteria;o__Rhizobiales;f__Hyphomicrobiaceae;g__Hyphomicrobium	0	0	0	0	0	0	0	0	0	0	0	0	1.04588e-05	0	0	0	2.13853e-05	0	0	0	0	0	0	0	0	0	0.0169841	0	0	0	0	0	0.000388882	0	0	0	0	0	0	0	0	0	0	0	0	0	0	0	0
k__Bacteria;p__Proteobacteria;c__Alphaproteobacteria;o__Rhizobiales;f__Hyphomicrobiaceae;g__Pedomicrobium	0	0	0	0.00042193	0	0	0	0	0	0	0	0	0	0	0	0	0.000908877	0	0	0	0	0	0	0	0	0	0	0	0	0	0	0	0.000259254	0	0	0	0	0	0	0	0	0	0	0	0	0	0	0	0
k__Bacteria;p__Proteobacteria;c__Alphaproteobacteria;o__Rhizobiales;f__Hyphomicrobiaceae;g__Rhodoplanes	0	0	0	0	0	0	0	0	0	0	0	0	0	0	0	0	0	0	0	0	0	0	0	0	0	0	0	0	0	0	0	1.59294e-05	0.000111109	0	3.77188e-05	0	0	0	0	0	0	0	0	0	0	0	0	0	0
k__Bacteria;p__Proteobacteria;c__Alphaproteobacteria;o__Rhizobiales;f__Methylobacteriaceae;g__	0	0	0	0	0	0	0	0	0	0	0	0	0	0	0	0	0	0	0	0	0	0	0	0	0	0	0	0	0	0	0	0	0.00124072	0	0.000100583	0	0	0	0	0	0	0	0	0	0	0	0	0	0
k__Bacteria;p__Proteobacteria;c__Alphaproteobacteria;o__Rhizobiales;f__Methylobacteriaceae;g__Methylobacterium	0	0	0	0	0	0	0	0	0.000224205	0.000230945	0	0	0.000261471	0	1.1554e-05	0	0	0	9.81234e-05	0	0.000462456	0	0	0	0	9.64571e-06	0	0	0	0.0150311	0.000109476	0	0.0105183	0.000321529	0.000364615	0	0	0	0	0	3.49809e-05	0	0	0.000108022	0	0	0	0	0.00648812
k__Bacteria;p__Proteobacteria;c__Alphaproteobacteria;o__Rhizobiales;f__Methylocystaceae;g__	0	0	0	0	0	0	0	0	0	0	0	0	0	0	0	0	0	0	0	0	0	0	0	0	0	0	0	0	0	0	0	0	0.000851836	0	0	0	0	0	0	0	0	0	0	0.0014583	0	0	0	0	9.75657e-05
k__Bacteria;p__Proteobacteria;c__Alphaproteobacteria;o__Rhizobiales;f__Methylocystaceae;g__Pleomorphomonas	0	0	0	0	0	0	0	0	0	0	0	0	0	0	0	0	0	0	0	0	0	0	0	0	0	0	0	0	0	0	0	0	0	0	0	0	0	0	0	0	0	0	0	0	0	0	0	0	0
k__Bacteria;p__Proteobacteria;c__Alphaproteobacteria;o__Rhizobiales;f__Phyllobacteriaceae;Other	0	0	0	0.00181182	0	0	0	0	0	0	0	0	3.13765e-05	0	0	0	0	0	0	0	0	0	0	0	0	0	0	0	0	0	0	0	0	0	0	0	0	0	0	0	0	0	0	0	0	0	0	0	0
k__Bacteria;p__Proteobacteria;c__Alphaproteobacteria;o__Rhizobiales;f__Phyllobacteriaceae;g__	0	0	4.21163e-06	0	0.0001839	0	0	0	2.90636e-05	0	0	3.55572e-05	0.000230094	0	0	4.90786e-05	0.0010158	0	0	0.00160392	0	0	0.000246053	0.00349458	0.00203346	0	0	0	0	1.29467e-05	0	0	0	0	0.000251458	1.09042e-05	1.49898e-05	0	0	0	0	0.00364078	0	0	0.00103859	0.00101179	0.000364129	0	0
k__Bacteria;p__Proteobacteria;c__Alphaproteobacteria;o__Rhizobiales;f__Phyllobacteriaceae;g__Aminobacter	0	0	0	0	0	0	0	0	0	0	0	0	0.00027193	0	0	0	0	0	0	0	0	0	0	0	0	0	0	0	0	0	0	0	0	0	0.000264031	3.27125e-05	0	0	0	0	0	0	0	0	0	0	0	0	0
k__Bacteria;p__Proteobacteria;c__Alphaproteobacteria;o__Rhizobiales;f__Rhizobiaceae;g__	0	0	0	0	0	0	0	0	0	0	0	0	0.000857624	0	0	0	0	0	0	0	0	0	0	0	0	0	0	0	0	0	0	0	0	0	3.77188e-05	0	0	0	0	0	0	0	0	0	0	0	0	0	0
k__Bacteria;p__Proteobacteria;c__Alphaproteobacteria;o__Rhizobiales;f__Rhizobiaceae;g__Agrobacterium	5.89495e-05	0.00144999	1.26349e-05	0.000496389	4.17955e-05	0.00838404	8.72875e-06	0.000616258	4.56714e-05	6.15854e-05	0.000123399	3.55572e-05	0.000407894	7.53205e-06	0.000254188	1.63595e-05	2.13853e-05	0.000103331	0.000147185	0	0.00150907	0	4.10088e-05	0.00019969	0.0104359	0	0.00761905	0.00272027	0.000515996	0.00591662	0.00140755	0	0.000222218	0.000505259	0.000590927	1.09042e-05	0.00125914	0.00645722	0.0438409	4.35872e-05	0.00794067	0.00656768	0	0.000792165	0.000176782	1.87368e-05	0.000485506	0.00030405	0
k__Bacteria;p__Proteobacteria;c__Alphaproteobacteria;o__Rhizobiales;f__Rhizobiaceae;g__Rhizobium	0.000844943	0.000467738	0	0	0.00124551	0	2.90958e-06	0	9.13428e-05	0	0.000484782	0	0.000470647	7.53205e-06	0.000358174	3.2719e-05	0	0.00016533	0	0	0.000754533	0	0.00110724	0.0041935	0	0	0	0.00219066	0	0	0.00106348	1.59294e-05	0	0.00128611	0.000125729	1.09042e-05	4.49694e-05	0	0	0.00265882	0.000174905	0.00242718	0	0.000558116	0.000906007	0.000262315	0.000283212	0.000152025	0
k__Bacteria;p__Proteobacteria;c__Alphaproteobacteria;o__Rhodobacterales;f__Hyphomonadaceae;g__	0	0	0	4.96389e-05	0	0	0	0	0	0	0	0	0	0	0	0	0	0	0	0	0	0	0	0	0	0	0	0	0	0	0	0	0	0	0	0	0	0	0	0	0	0	0	0	0	0	0	0	0
k__Bacteria;p__Proteobacteria;c__Alphaproteobacteria;o__Rhodobacterales;f__Rhodobacteraceae;g__	0	0	0	0	0.0046393	0	0	0	0	0	0	0	0	0	0	0	0.00534634	0	0	0	0.000170378	0	0	0	0	0	0	0	0.00239234	0.0044407	0	0	0	0	0	0	0	0	0	0	0	0	0	0	0	0	0	0	0
k__Bacteria;p__Proteobacteria;c__Alphaproteobacteria;o__Rhodobacterales;f__Rhodobacteraceae;g__Loktanella	0	0	0	0	0.00107832	0	0	0	4.15194e-06	0	0	0	0	0	0	0	0.00197814	0	0	0	0	0	0	0	0	0	0	0	0	0.00365096	0	0	0	0	0	0	0	0.000124177	0	0	0	0.0115648	0	0	0	0	0	0	0
k__Bacteria;p__Proteobacteria;c__Alphaproteobacteria;o__Rhodobacterales;f__Rhodobacteraceae;g__Paracoccus	0	0	0	0	0	0.00141988	0	0	0	0	0	0	2.09177e-05	0	0	0	0.00382798	0	0	0	2.43398e-05	0	0	0	0	0	0	0	0	0	0	0	0.00642581	0	0.00174764	9.81376e-05	0	0	0	0	0	0	0	0	0	0	0	0	0.000390263
k__Bacteria;p__Proteobacteria;c__Alphaproteobacteria;o__Rhodobacterales;f__Rhodobacteraceae;g__Rhodobacter	0	0	0	0	0.000476469	0	0	0	0	0	0	0	2.09177e-05	0	0	0	0.000513248	0	0	0	0	0	0	0	0	0	0	0	0	0	0	0	0	0	0	7.63292e-05	0	0	0	0	0	0	0	0	0	0	0	0	0
k__Bacteria;p__Proteobacteria;c__Alphaproteobacteria;o__Rhodospirillales;f__;g__	0	0	0	0	0	0	0	0	0	0	0	0	0	0	0	0	0	0	0	0	0	0	0	0	0	0	0	0	0	0	0	0	0	0	0	0	0	0	0	0	0	0	0	0	0	0	0	0	0
k__Bacteria;p__Proteobacteria;c__Alphaproteobacteria;o__Rhodospirillales;f__Acetobacteraceae;g__	0	0	0	0	0	0	0	0	0	0	0	0	0	0	0	0	0	0	0	0	0	0	0	0	0	0	0	0	0	0.00152771	0	0	0	0	0.000100583	0	0	0	0	0	0	0	0	0	0	0	0	0	0
k__Bacteria;p__Proteobacteria;c__Alphaproteobacteria;o__Rhodospirillales;f__Rhodospirillaceae;g__	0	0	0	0	0	0	0	0	0	0	0	0	0	0	0	0	0	0	0	0	0	0	0	0	0	0	0	0	0	0	0	0	0.000314809	0	0	0	0.00305792	0	0	0	0	0	0	0	0	0	0	0	0
k__Bacteria;p__Proteobacteria;c__Alphaproteobacteria;o__Rhodospirillales;f__Rhodospirillaceae;g__Novispirillum	0	0	0	0.000223375	0	0	0	0	0	0	0	0	0	0	0	0	0	0	0	0	0	0	0	0	0	0	0	0	0	0	0	0	0	0	0	0	0	0	0	0	0	0	0	0	0	0	0	0	0
k__Bacteria;p__Proteobacteria;c__Alphaproteobacteria;o__Rickettsiales;f__;g__	0	0	0	0	0	0	0	0	0	0	0	0	0	0	0	0	0	0	0	0	0	0	0	0	0.00356814	0	0	0	0	0	0	0	0	0	0	0	0	0	0	0	0	0	0	0	0	0	0	0	0
k__Bacteria;p__Proteobacteria;c__Alphaproteobacteria;o__Rickettsiales;f__Pelagibacteraceae;g__	0	0	0	0	0	0	0	0	0	0	0	0	0	0	0	0	0	0	0	0	0	0	0	0	0	0	0	0	0	0	0	0	0	0	0	0	0	0	0	0	0	0	0	0	0	0	0	0	0.000439046
k__Bacteria;p__Proteobacteria;c__Alphaproteobacteria;o__Rickettsiales;f__Rickettsiaceae;g__	0	0	0	0	0	0	0	0	0	0	0	0	0	0	0	0	0	0	0	0	0	0	0	0.00104838	0	0	0	0	0	0.00494562	0	0	0	0	0	0	0	0	0	0	0	0	0	0	0	0.000674524	0	0	0
k__Bacteria;p__Proteobacteria;c__Alphaproteobacteria;o__Rickettsiales;f__mitochondria;Other	0	0	0	0	0	0	0	0	0	0	0	0	0	0	0	0	0	0	0	0	0	0	0	0	0	0	0	0	0	0	0	0	0	0	0	0	0	0	0.00989331	0	0	0	0	0	0	0	0	0	0
k__Bacteria;p__Proteobacteria;c__Alphaproteobacteria;o__Sphingomonadales;Other;Other	0	0	0	0	0	0	0	0	0	0	0	0	0	0	0	0	0	0	0	0	0	0	0	0	0	0	0	0	0	0	0	0	5.55545e-05	0	0	0	0	0	0	0	0	0	0	0	0	0	0	0	0
k__Bacteria;p__Proteobacteria;c__Alphaproteobacteria;o__Sphingomonadales;f__Sphingomonadaceae;Other	0	0.00074838	0	0	0	0	0	0	0	0	0	0	0	0	0	0	0	0	0	0	0	0	0	0	0	0	0	0	0	0	0	0	0	0	0	0	0	0	0	0	0	0	0	0	0	0	0	0	0
k__Bacteria;p__Proteobacteria;c__Alphaproteobacteria;o__Sphingomonadales;f__Sphingomonadaceae;g__Novosphingobium	0	0	0	0.000124097	0	0	0	0	0	0	0	0	0	0	0	0	0	0	0	0	0	0	0	0	0	0	0	0	0	0	0	0	0	0	0	0	0.000554623	0	0	0	0	0	0	0	0	0.000824418	0	0	0
k__Bacteria;p__Proteobacteria;c__Alphaproteobacteria;o__Sphingomonadales;f__Sphingomonadaceae;g__Sphingomonas	0.00235798	0.000537898	0	0.000496389	0.00084427	0.0045977	1.74575e-05	0.00100842	5.39753e-05	0.000492683	0	0	0.00171525	2.25961e-05	0.00011554	0.000155415	0	5.16657e-05	0.000441555	0.000787379	0.000900572	0.00536267	0.00594628	0	7.67342e-05	2.89371e-05	0.00253968	2.40732e-05	0.00994465	0.0470611	0	6.37176e-05	0.0472213	0	0.00132016	6.5425e-05	0.000434704	0.000310443	0.0354995	0.00995968	0.00160912	0.0107796	2.33084e-05	0.00216045	0.0014695	0	0.00248822	0	0.00365872
k__Bacteria;p__Proteobacteria;c__Alphaproteobacteria;o__Sphingomonadales;f__Sphingomonadaceae;g__Sphingopyxis	0	0	0	0	0	0	0	0	0	0	0	0	0	0	0	0	0	0	0	0	0	0	0	0	0	0	0	0	0	0	0	0	0	0	0	0	0.000344766	0	0	0	0	0	0	0	0	0	0	0	0
k__Bacteria;p__Proteobacteria;c__Betaproteobacteria;o__Burkholderiales;f__Alcaligenaceae;Other	1.96498e-05	0	0	0	0	0	0	0	0	0	0	0	0	0	0	0	0	0	0	0	0	0	0	0	0	0	0	0	0	0	0	0	0	0	0	0	5.99592e-05	0	0	6.53808e-05	0	0	0	0	4.41955e-05	0	4.04588e-05	0	0
k__Bacteria;p__Proteobacteria;c__Betaproteobacteria;o__Burkholderiales;f__Alcaligenaceae;g__	0.0107878	0	0	0.0134273	0	0	0	0	0	0	0	0	0	0	0	0	0	0	0.00784987	2.91622e-05	0	0.00577874	0	0.00554141	0	0.0001688	0	0.00286471	0	0	0.010494	0	0	0	0	0	0.0076448	0	0	0.0186989	0.00248365	0	0.000116542	0.00685943	0.0112257	0.0123288	0.0151721	0.0018243	0.00297575
k__Bacteria;p__Proteobacteria;c__Betaproteobacteria;o__Burkholderiales;f__Alcaligenaceae;g__Achromobacter	0	0	0	0	0	0	0	0	0	0	0	0	0	0	0	0	0	0	0.000944438	0	0	0	0	0.00314513	0	0	0	0	0	0	0	0	0	0	0	0	0	0	0	0.000392285	0	0	0	0.00126026	0	0.00119915	0	0.000325768	0
k__Bacteria;p__Proteobacteria;c__Betaproteobacteria;o__Burkholderiales;f__Alcaligenaceae;g__Alcaligenes	0.0120061	0	0	0.00412003	0	0	0	0	0	0	0	0	0	0	0	0	1.06927e-05	0	0.00699129	0	0	0	0	0.00723878	0	0.000159154	0	0.000987	0	1.29467e-05	0.00261178	0	0	0	0	0	0.00299796	0	0	0.0085431	0.00314828	0	2.33084e-05	0.0156092	0.00672876	0.00734481	0.00973034	0.00123792	0
k__Bacteria;p__Proteobacteria;c__Betaproteobacteria;o__Burkholderiales;f__Alcaligenaceae;g__Pigmentiphaga	0	0	0	0	0	0	0	0	0	0	0	0	0	0	0	0	0	0	0	0	0.000340757	0	0	0	0	0	0	0	0	0	0	0	0	0	0	6.5425e-05	0	0	0	0	0	0	0	0	0	0	0	0	0.000195131
k__Bacteria;p__Proteobacteria;c__Betaproteobacteria;o__Burkholderiales;f__Burkholderiaceae;g__Burkholderia	0	0	0	0	0	0	0	0	0	0	0	0	0	0	0	0	0	8.26651e-05	0	0	0	0	0	0	0	0	0	0	0	0	0	0	0	0	0	0	0	0	0	0	0	0	0	0	0	0	0	0	0
k__Bacteria;p__Proteobacteria;c__Betaproteobacteria;o__Burkholderiales;f__Burkholderiaceae;g__Lautropia	0	0	0	0	0	0	0	0	0	0	0	0	0	0	0	0	0	0	0	0	0	0	0	0	0	0	0	0	0	0	0	0	0	0	0	0	0.000134908	0	0	0	0	0	0	0	0	0	0	0	0
k__Bacteria;p__Proteobacteria;c__Betaproteobacteria;o__Burkholderiales;f__Burkholderiaceae;g__Pandoraea	0	0	0	0	0	0	0	0	0	0	0	0	0	0	9.24321e-05	0	0	0	0	0	0	0.00480791	0	0	0	4.82286e-06	0	0	0	0	0	0	0	0	0	0	0	0	0	0	0	0	0	0	0.000121538	0.00108673	2.02294e-05	0.00030405	0
k__Bacteria;p__Proteobacteria;c__Betaproteobacteria;o__Burkholderiales;f__Comamonadaceae;Other	1.96498e-05	0.00264272	0	0.000645305	0	0	0	0	0	0	0	0	0.0258647	0	0	0	0.00403114	0	0.00042929	0	0.000413776	0	0	0	3.83671e-05	0	0	0	0	0.000828586	0	0	0.00149997	0	0.00975659	0.00344572	0	0	0.000193986	0	3.49809e-05	0	0	0	0.000696079	0.000618313	0.00066757	0.000108589	0.00160983
k__Bacteria;p__Proteobacteria;c__Betaproteobacteria;o__Burkholderiales;f__Comamonadaceae;g__	0.00113969	0.0126523	0	0.00163808	0.000877706	6.76133e-05	0	0	7.4735e-05	0	0	0	0.042034	0	0.000242634	0	0.00147559	0	0.00132467	0.0118107	4.86796e-05	0	0.0168136	0	0.0108579	1.92914e-05	0.00031746	0	0	0.00238219	0.00121987	0.000955764	0.00646284	0.000183731	0.02844	0.0113731	0.00121417	0.00117968	0.000387973	0.000566634	3.49809e-05	0	0	0.00232248	0.00137006	0.00149894	0.000647341	0.00082528	0.00273184
k__Bacteria;p__Proteobacteria;c__Betaproteobacteria;o__Burkholderiales;f__Comamonadaceae;g__Acidovorax	0	0	0	0	0	0	0	0	0	0	0	0	7.32118e-05	0	0	0	0	0	0	0	0	0	0	0	0	0	0	0	0	0	0	0	0	0	0.000100583	0	0	0	0	0	0	0	0	0	0	0	0	0	0
k__Bacteria;p__Proteobacteria;c__Betaproteobacteria;o__Burkholderiales;f__Comamonadaceae;g__Comamonas	0.0462361	0.0092846	0	0.0417215	0	0	0	3.7349e-05	0	0	0	5.92621e-05	0.0256032	0	0	0.000106337	0.000716409	0.000175663	0.0410401	0	0	0.0242245	0	0.0166742	0	0.000525691	0.017619	0.0102792	0	0.00467374	0.0518447	0	0.00138886	0	0.00290435	0.00065425	0.0312238	0	0	0.0276343	0.0462448	0	0.000419551	0.0353053	0.0346493	0.0358809	0.0437967	0.0107938	0.00136592
k__Bacteria;p__Proteobacteria;c__Betaproteobacteria;o__Burkholderiales;f__Comamonadaceae;g__Delftia	0.00253483	0.00334433	6.31744e-05	0.00508798	0.000819193	0.0290061	5.81916e-06	0.00171805	7.05831e-05	0.00037721	0.000581739	0.000201491	0.00877496	7.53205e-05	0.000323512	0.000196314	0.00202091	0.000258329	0.00149638	0.0123939	0.000827553	0.0027738	0.00729957	0.00923568	0.018608	4.34057e-05	0.0288889	0.00110737	0.0125715	0.00595546	0.00192365	0.0025487	0.00181478	0.00202104	0.00275347	0.00136302	0.000854419	0.0376257	0.0215325	0.00897897	0.0171057	0.00178469	5.8271e-05	0.00417687	0.00936944	0.00161136	0.00451116	0.00158541	0.00214645
k__Bacteria;p__Proteobacteria;c__Betaproteobacteria;o__Burkholderiales;f__Comamonadaceae;g__Giesbergeria	0	0	0	0	0	0	0	0	0	0	0	0	0	0	0	0	0	0	0	0	0	0	0	0	0	0	0	0	0	0	0	0	0	0	0	5.45209e-05	0	0	0	0	0	0	0	0	0	0	0	0	0
k__Bacteria;p__Proteobacteria;c__Betaproteobacteria;o__Burkholderiales;f__Comamonadaceae;g__Limnohabitans	0	0	0	0	0	0	0	0	0	0	0	0	0	0	0	0	0	0	0	0	0	0	0	0	0	0	0	0	0	0	0	0	0	0	0.000113156	0	0	0	0	0	0	0	0	0	0	0	0	0	0
k__Bacteria;p__Proteobacteria;c__Betaproteobacteria;o__Burkholderiales;f__Comamonadaceae;g__Methylibium	0	0	0	0	0	0	0	0	0	0	0	0	0	0	0	0	0	0	0	0	0	0	0	0	0	0	0	0	0	0	0	0	0	0	0	0	0	0	0	0	0	0	0	0	0	0	0	0	0
k__Bacteria;p__Proteobacteria;c__Betaproteobacteria;o__Burkholderiales;f__Comamonadaceae;g__Polaromonas	0	0	0	0	0	0	0	0	0	0	0	0	0.0001778	0	0	0	0	0	0	0	0	0	0	0	0	0	0	0	0	0	0	0	3.70364e-05	0	0.000176021	0.000250796	0	0	0	0	0	0	0	0	0	0	2.02294e-05	0	0.000731743
k__Bacteria;p__Proteobacteria;c__Betaproteobacteria;o__Burkholderiales;f__Comamonadaceae;g__Roseateles	0	0	0	0	0	0	0	0	0	0	0	0	0	0	0	0	0	0	0	0	0	0	0	0	0	0	0	0	0	0	0	0	0.00188885	0	0	0	0	0	0	0	0	0	0	0	0	0	0	0	0.000731743
k__Bacteria;p__Proteobacteria;c__Betaproteobacteria;o__Burkholderiales;f__Comamonadaceae;g__Simplicispira	0	0	0	0	0	0	0	0	0	0	0	0	6.2753e-05	0	0	0	0.000149697	0	0	0	0	0	0	0	0	0	0	0	0	0	0	0	0	0	2.51458e-05	4.36167e-05	0	0	0	0	0	0	0	0	0	0	0	0	0
k__Bacteria;p__Proteobacteria;c__Betaproteobacteria;o__Burkholderiales;f__Comamonadaceae;g__Tepidimonas	0	0	0	0	0	0	0	0	0	0	0	0	0	0	0	0	0	0	0	0	0	0	0	0	0	0	0	0	0	0	0	0	0	0	0	0	0.000899388	0.00161431	0	0	0	0	0	0	0	0	0	0	0
k__Bacteria;p__Proteobacteria;c__Betaproteobacteria;o__Burkholderiales;f__Comamonadaceae;g__Variovorax	0	0	0	0	0	0	0	0	0	0	0	0	0	0	0	0	0	0	0	0	0	0	0	0	0	0	0	0	0	0	0	0	0	0	0	0	0	0	0	0	0	0	0	0	0	0	0	0	0
k__Bacteria;p__Proteobacteria;c__Betaproteobacteria;o__Burkholderiales;f__Oxalobacteraceae;Other	3.92997e-05	0	0	4.96389e-05	0	0	0	0	0	0	0	0	6.2753e-05	0	0	0	0	0	1.22654e-05	5.83243e-05	0	4.62299e-05	4.10088e-05	0	0	0	0.00015873	0	0	0	1.56394e-05	0	0	0	2.51458e-05	1.09042e-05	0	0	0	4.35872e-05	0.000104943	0	0	7.2015e-05	2.20977e-05	5.62103e-05	4.04588e-05	4.34358e-05	0
k__Bacteria;p__Proteobacteria;c__Betaproteobacteria;o__Burkholderiales;f__Oxalobacteraceae;g__	0.0469042	0.0337005	0	0.0348961	6.68729e-05	0	0	0	3.73675e-05	0.000153963	0	0	0.0314183	0	0	8.17976e-06	0.000299395	0.000216996	0.0532565	8.74865e-05	2.43398e-05	0.0325921	0.000574123	0.0222655	0	0.000660731	0.00206349	0.00982186	0	0.000142413	0.0463396	1.59294e-05	0.000388882	0.00229663	0.00123215	0.00457975	0.0325579	0	0	0.0316007	0.027495	0	0.000477822	0.0470978	0.0352569	0.0473853	0.0355633	0.0101423	0.00034148
k__Bacteria;p__Proteobacteria;c__Betaproteobacteria;o__Burkholderiales;f__Oxalobacteraceae;g__Cupriavidus	0	0	0	0	0	0	0	0	0	0	0	0	0	0	0	0	0	0	0	0	0	0	0	0	0	0	0	0	0	0	0	0	0	0	0	0	0	0	0	0	0	0.00178469	0	0	0	0	0	0	0
k__Bacteria;p__Proteobacteria;c__Betaproteobacteria;o__Burkholderiales;f__Oxalobacteraceae;g__Janthinobacterium	0.208092	0.0702776	0	0.166762	0.00127894	0.030426	2.90958e-06	0	0	7.69817e-06	0	0	0.145315	0	0	0	0.000940955	0	0.211333	0.0799043	0.000267738	0.11992	0.224277	0.100394	0.0335712	0.00281173	0.0109524	0.0477853	0.00553523	0.081564	0.203187	0.0136196	0.025481	0.00840568	0.048959	0.0662101	0.120413	0.0222277	0	0.169968	0.186728	0	0.00164324	0.184952	0.173821	0.149838	0.191674	0.051037	0.011464
k__Bacteria;p__Proteobacteria;c__Betaproteobacteria;o__Burkholderiales;f__Oxalobacteraceae;g__Ralstonia	0	0.000912089	0	4.96389e-05	0.000158823	0.00216362	5.81916e-06	0.000224094	0	0.000531174	2.64427e-05	0	1.04588e-05	7.53205e-06	0	8.17976e-05	0.000192468	0.000123998	7.35925e-05	0.000495757	0.000267738	0.000554759	0.000246053	0.00299536	0.000767342	0	0.0155556	0.000288878	0.00933483	0.00278353	0.00139191	0	7.40727e-05	0.00335308	0	1.09042e-05	0.000899388	0.00732646	0.000775946	0	0	0.00192747	5.8271e-05	0.000594124	0	0.00146147	6.06882e-05	0.000130307	0.000146349
k__Bacteria;p__Proteobacteria;c__Betaproteobacteria;o__Ellin6067;f__;g__	0	0.000561285	0	0	0	0	0	0	0	0	0	0	0	0	0	0	0	0	0	0	0	0	0	0	0	0	0	0	0	0	0	0	0	0	0	0	0	0	0	0	0	0	0	0	0	0	0	0	0
k__Bacteria;p__Proteobacteria;c__Betaproteobacteria;o__Methylophilales;f__Methylophilaceae;g__	0	0	0	0	0	0	0	0	0	0	0	0	5.22941e-05	0	0	0	0	0	0	0	0	0	0	0	0	0	0	0	0	0	0	0	0	0	0	0	0	0	0	0	0	0	0	0	0	0	0	0	0
k__Bacteria;p__Proteobacteria;c__Betaproteobacteria;o__Methylophilales;f__Methylophilaceae;g__Methylotenera	0	0	0	0	0	0	0	0	0	0	0	0	0	0	0	0	0	0	0	0	0	0	0	0	0	0	0	0	0	0	0	0	0.000370364	0	0	0	0	0	0	0	0	0	0	0	0	0	0	0	0
k__Bacteria;p__Proteobacteria;c__Betaproteobacteria;o__Neisseriales;f__Neisseriaceae;Other	0.000609145	0	0	0.00198556	0	0	0	0	0	0	0	0	0	0	0	0	0	0	0	0	0	0	0	0	0	0	0	0	0	0	0	0	0	0	0	0	0.00077947	0	0	0	0	0	0	0.000540112	0	0.00155515	0	0	0
k__Bacteria;p__Proteobacteria;c__Betaproteobacteria;o__Neisseriales;f__Neisseriaceae;g__	0	0.0010758	0	0	0	0	0	0	0	0	0	0	0	0	0	0	0	0	0	0	0	0	0	0	0	0	0	0	0	0	0	0	0	0	0	0	0	0	0	0	0	0	0	0	0	0.00133031	0	0	0
k__Bacteria;p__Proteobacteria;c__Betaproteobacteria;o__Neisseriales;f__Neisseriaceae;g__Neisseria	0	0	0	0	0	0	0	0	0	0	0	2.37048e-05	0	0	0	0	0	0	0	0	0	0	0	0	0	0	0	0	0	0	0	0	0	0	0	0	0	0	0	0	0	0	0	0	0	0	0	0	0
k__Bacteria;p__Proteobacteria;c__Betaproteobacteria;o__Rhodocyclales;f__Rhodocyclaceae;Other	0	0	0	0	0	0	0	0	0	0	0	0	0	0	0	0	0	0	0	0	0.000511135	0	0	0	0	0	0	0	0	0	0	0	0	0	0	0	1.49898e-05	0	0	0	0	0	0	0	0	0	0	0	0
k__Bacteria;p__Proteobacteria;c__Betaproteobacteria;o__Rhodocyclales;f__Rhodocyclaceae;g__	3.92997e-05	0	0	0	0	0	0	0	0	0	0	0	0.000146424	0	0	0	0	0	0	0	0	0	0	0	0	0	0	0	0	0	0	0	0	0	1.25729e-05	0	0	0	0	0	0	0	0	1.80037e-05	0	0	2.02294e-05	0	0
k__Bacteria;p__Proteobacteria;c__Betaproteobacteria;o__Rhodocyclales;f__Rhodocyclaceae;g__Azospira	0	0	0	0	0	0	0	0	0	0	0	0	0	0	0	0	0	0	0	0	0	0	0	0	0	0	0	0	0	0	0	0	0	0	0	0	0	0	0	0	0	0	0	0	0	0	0	0.000173743	0
k__Bacteria;p__Proteobacteria;c__Betaproteobacteria;o__Rhodocyclales;f__Rhodocyclaceae;g__C39	0	0	0	0	9.19502e-05	0	0	0	0	0	0	0	0	0	0	0	0	0	0	0	0	0	0	0.00114822	0	0	0	0	0	0	0	0	0.00146294	0.00188324	0	0	0	0	0	0	0	0	0	0	0	3.74735e-05	0	0	0
k__Bacteria;p__Proteobacteria;c__Betaproteobacteria;o__Tremblayales;f__;g__	0	0.00275965	0	0	0	0	0	0	0	0	0	0	0	0	0	0	0	0	0	0	0	0	0	0	0	0	0	0	0	0	0	0.00106727	0	0.00142391	0	0.00212631	0	6.20887e-05	0	0	0	0.00485437	0	0	0	0	0	0	0
k__Bacteria;p__Proteobacteria;c__Deltaproteobacteria;o__Bdellovibrionales;f__Bacteriovoracaceae;g__	0.000510896	0	0	0	0	0	0	0	0	0	0	0	0.00116093	0	0	0	0	0	0.00126334	0	0	0	0	0	0	1.92914e-05	0	0	0	0	0.000609937	0	0	0	0.000100583	4.36167e-05	0.000404725	0	0	0.00366133	0.000874523	0	2.33084e-05	0.00162034	0.0014916	0	0	0.000521229	0
k__Bacteria;p__Proteobacteria;c__Deltaproteobacteria;o__Bdellovibrionales;f__Bacteriovoracaceae;g__Bacteriovorax	0	0	0	0	0	0	0	0	0	0	0	0	0	0	0	0	0	0	0	0	0	0	0	0	0	0	0	0	0	0	0	0	0	0	0	0	0	0	0	0	0	0	0	0	0	0	0	0	0
k__Bacteria;p__Proteobacteria;c__Deltaproteobacteria;o__Bdellovibrionales;f__Bdellovibrionaceae;g__Bdellovibrio	0	0	0	0	0	0	0	0	0	0	0	0	0	0	0	0	0	0	0	0	0	0	0	0	0	0	0	0	0	0	0.00147011	0	0	0	0	0	0	0	0	0	0	0	0	0	0	0	0	0	0
k__Bacteria;p__Proteobacteria;c__Deltaproteobacteria;o__Desulfobacterales;f__Desulfobulbaceae;g__	0	0	0	0	0	0	0	0	0	0	0	0	0	0	0	0	0	0	0	0	0	0	0	0	0	0	0	0	0	0	0	0	0	0	0	0	0	0	0	0	0	0	0	0	0	0	0	0	0
k__Bacteria;p__Proteobacteria;c__Deltaproteobacteria;o__Desulfovibrionales;f__Desulfovibrionaceae;g__Desulfovibrio	0	0	0	0.000248194	0	0	0	0	0	0	0	0	0	0	0	0	0	0	0	0	0	0	0	0	0	9.64571e-06	0	0	0	0	0	0	0	0	0	0	0	0	0	0	0	0	0	0	0	0	0	0	0
k__Bacteria;p__Proteobacteria;c__Deltaproteobacteria;o__MIZ46;f__;g__	0	0	0	0	0	0	0	0	0	0	0	0	0	0	0	0	0	0	0	0	0	0	0	0	0	0	0	0	0	0	0	0	0	0	0	0	0	0	0	0	0	0	0	0	0	0	0	0	0
k__Bacteria;p__Proteobacteria;c__Deltaproteobacteria;o__Myxococcales;f__;g__	0	0	0	0	0	0	0	0	0	0	0	0	0	0	0	0	0	0	0	0	0	0	0	0	0	0	0	0	0	0	0	0	0	0	0	0	0	0	0	0	0	0	0	0	0	0	0	0	0
k__Bacteria;p__Proteobacteria;c__Deltaproteobacteria;o__Myxococcales;f__Cystobacterineae;g__	0	0	0	0.000148917	0	0	0	0	0	0	0	0	0	0	0	0	0	0	0	0	0	0	0	0	0	0	0	0	0	0.0007768	0	0	0	0	0	0	0	0	0	0	0	0	0	0	0	0	0	0	0.000195131
k__Bacteria;p__Proteobacteria;c__Deltaproteobacteria;o__Spirobacillales;f__;g__	0	0	0	0	0	0	0	0	0	0	0	0	0	0	0	0	0	0	0	0	0	0	0	0	0	0	0.014127	0	0	0	0	0	0	0	0	0	0	0	0	0	0	0	0	0	0	0	0	0	0
k__Bacteria;p__Proteobacteria;c__Epsilonproteobacteria;o__Campylobacterales;f__Campylobacteraceae;g__Arcobacter	0.00182744	0	0	0	0.000894424	0	0	0	0	0	0	0	0	0	0	0	0	0	0.000110389	0	0.000632834	0	0	0	0	0	0	0	0	0	0	0	0	0	0	0	0	0	0	0	0	0	0	0	0.000497199	0	0	0	0
k__Bacteria;p__Proteobacteria;c__Gammaproteobacteria;o__;f__;g__	0	0	0	0	0	0	0	0	0	0	0	0	0	0	0	0	0	0	0	0	0	0	0	0	0	0	0	0	0	0	0	0	0	0	0	0	0	0	0	0	0	0	0	0	0	0	0	0	0
k__Bacteria;p__Proteobacteria;c__Gammaproteobacteria;o__Aeromonadales;f__;g__	0	0	0	0	0	0	0	0	0	0	0	5.92621e-05	0	0	0	3.2719e-05	0	0	0	0	2.43398e-05	0	0	0	0	0	0	0	0	0	0	1.59294e-05	0	0	0	0	0	0	0	0	0	0	0	1.80037e-05	0	0	0	0	0
k__Bacteria;p__Proteobacteria;c__Gammaproteobacteria;o__Aeromonadales;f__Aeromonadaceae;Other	3.92997e-05	0	0	0	0	0	0	0	0	0	0	0	0	0	0	0	0	0	0	0	0	0	0	0	0	0	0	0	0	0	3.12788e-05	0	0	0	0	0	0	0	0	6.53808e-05	3.49809e-05	0	0	0	2.20977e-05	3.74735e-05	2.02294e-05	0	0
k__Bacteria;p__Proteobacteria;c__Gammaproteobacteria;o__Aeromonadales;f__Aeromonadaceae;g__	0.0120061	0	0	0.00454196	0	0	0	0	0	0	0	0	0.000261471	0	0	0	0	0	0.00704035	0	0	0.0054089	0	0	0	4.82286e-05	0	0.003948	0	0	0.00561455	0	0	0	0	0	0.00458688	0	0	0.016367	0.00444258	0	0	0.00378079	0.00917056	0.00468419	0.00455162	0.00375719	0
k__Bacteria;p__Proteobacteria;c__Gammaproteobacteria;o__Alteromonadales;f__;g__	0	0	0	0	0	0	0	0	0	0	0	0	0	0	0	0	0	0	0	0	0	0	0	0	0	0	0	0	0.00136035	0	0	0	0	0	0	0	0	0	0	0	0	0	0	0	0	0	0	0	0
k__Bacteria;p__Proteobacteria;c__Gammaproteobacteria;o__Alteromonadales;f__Alteromonadaceae;g__Glaciecola	0	0	0	0	0	0	0	9.33724e-05	0	0	0	0	0	0	0	0	0	0	0	0	0	0	0	0	0	0	0	0	0	0	0	0	0	0	0	0	0	0	0	0	0	0	0	0	0	0	0	0	0
k__Bacteria;p__Proteobacteria;c__Gammaproteobacteria;o__Alteromonadales;f__Alteromonadaceae;g__Marinobacter	0	0	0	0	0	0	0	0	0	0	0	0	0	0	0	0	8.55414e-05	0	0	0	0	0	0	0	0	0	0	0	0	0	0	0	0	0	0	0	0	0	0	0	0	0	0	0	0	0	0	0	0
k__Bacteria;p__Proteobacteria;c__Gammaproteobacteria;o__Alteromonadales;f__Colwelliaceae;g__	0	0	0	0	0.00112848	0	0	0	0	0	0	0	0	0	0	0	0.000213853	0	0	0	0	0	0	0	0	0	0	0	0	0	0	0	0	0	0	0	0	0	0	0	0	0	0	0	0	0	0	0	0
k__Bacteria;p__Proteobacteria;c__Gammaproteobacteria;o__Alteromonadales;f__Moritellaceae;g__Moritella	0	0	0	0	0	0	0	0	0	0	0	0	0	0	0	0	0	0	0	0	0	0	0	0	0	0	0	0	0	0	0	0.00452395	0	0	0	0	0	0	0	0	0	0	0	0	0	0	0	0	0
k__Bacteria;p__Proteobacteria;c__Gammaproteobacteria;o__Alteromonadales;f__OM60;g__	0	0	0	0	0	0	0	0	0	0	0	0	0	0	0	0	0	0	0	0	0	0	0	0	0	0	0	0	0	0	0	0	0	0	0.000163448	0	0	0	0	0	0	0	0	0	0	0	0	0	0
k__Bacteria;p__Proteobacteria;c__Gammaproteobacteria;o__Alteromonadales;f__Psychromonadaceae;g__Psychromonas	0	0	0	0	0	0	0	0	0	0	0	0	0	0	0	0	0.00390283	0	0	0	0	0	0	0	0	0	0	0	0	0	0	0.00839479	0	0	0	0	0	0	0	0	0	0	0	0	0	0.000562103	0	2.17179e-05	0
k__Bacteria;p__Proteobacteria;c__Gammaproteobacteria;o__Alteromonadales;f__Shewanellaceae;g__Shewanella	0	0.0266143	0	0	0.00134582	0	0	0	0	0	0	0	0.000292847	0	0	0	0	0	0	0.00390773	0	0.00429939	0.055649	0	0.00287753	0	0	0	0	0	0.000109476	0.0102904	0	0.0141932	0.000100583	8.72334e-05	0.00226346	0	0	0	0	0.011422	0	0	0	0	0	0	0
k__Bacteria;p__Proteobacteria;c__Gammaproteobacteria;o__Alteromonadales;f__[Chromatiaceae];g__	0	0	0	0	0.0011034	0	0	0	0	0	0	0	0	0	0	0	0	0	0	0	0	0	0	0	0	0	0	0	0	0	0	0	0	0	0	0	0	0	0	0	0	0	0	0	0	0	0	0	0
k__Bacteria;p__Proteobacteria;c__Gammaproteobacteria;o__Alteromonadales;f__[Chromatiaceae];g__Rheinheimera	0	0.000795154	0	0	0	0	0	0	0	0	0	0	0	0	0	0	0	0	0	0	0	0	0	0	0	0	0	0	0	0	0	0	0	0	0	0	0	0	0	0	0	0	0	0	0	0	0	0	0
k__Bacteria;p__Proteobacteria;c__Gammaproteobacteria;o__Cardiobacteriales;f__;g__	0	0	0	0	0.0011034	0	0	0	0	0	0	0	0	0	0	0	0.0065653	0	0	0	0	0	0	0	0	0	0.00761905	0	0.0100854	0.00227861	0	0	0	0	0	0	0	0.00782317	0	0	0	0.0203455	0	0	1.10489e-05	0	0	0	0.000780526
k__Bacteria;p__Proteobacteria;c__Gammaproteobacteria;o__Enterobacteriales;f__Enterobacteriaceae;Other	0.00565915	0	0	0.00506317	0	0	0	0	0	0	0	0	9.41295e-05	0	0	0	4.27707e-05	0	0.00837728	0	2.43398e-05	0.00286626	0	0.00204683	0	5.30514e-05	0	0.00267212	0	0	0.00695954	0	1.85182e-05	0	0	0	0.0070602	0	0	0.00468563	0.0119635	0.000142776	2.33084e-05	0.00534711	0.00222082	0.00415956	0.00829405	0.00147682	9.75657e-05
k__Bacteria;p__Proteobacteria;c__Gammaproteobacteria;o__Enterobacteriales;f__Enterobacteriaceae;g__	0.34511	0	0	0.254101	0.000100309	0	0	0	0	0	0	0	0	0	0	0	0.000662946	0.000103331	0.275481	0	0	0.207295	0	0.206779	0	0.00520868	0	0.102552	0	0.00183843	0.323861	0	0.0024444	0.000321529	0.000402334	9.81376e-05	0.232687	0	0.000969932	0.24374	0.259349	0.00435465	0.00413724	0.329541	0.259461	0.217871	0.297979	0.0914323	0.000634177
k__Bacteria;p__Proteobacteria;c__Gammaproteobacteria;o__Enterobacteriales;f__Enterobacteriaceae;g__Citrobacter	0.00367452	0	0	0.00215929	0.000618574	0	0	0	0	0	0	0	0	0	0	0	0	1.03331e-05	0.00182755	0	0	0.00134067	0	0.000299536	0	9.64571e-06	0	0.00105922	0	2.58933e-05	0.00220516	0	3.70364e-05	0	1.25729e-05	0	0.00206859	0	0	0.00178708	0.00230874	0	4.66168e-05	0.00273657	0.00166838	0.00221094	0.00147675	0.00082528	0
k__Bacteria;p__Proteobacteria;c__Gammaproteobacteria;o__Enterobacteriales;f__Enterobacteriaceae;g__Erwinia	0	0	0	0	0	0	0	0	0	0	0	0	0	0	0	0	0	0	0	0	0	0	0	0	0	0	0	0	0	0	0	0	0	0	0	0	0	0	0	0	3.49809e-05	0	0	0	0	0	0	0	0
k__Bacteria;p__Proteobacteria;c__Gammaproteobacteria;o__Enterobacteriales;f__Enterobacteriaceae;g__Klebsiella	1.96498e-05	0	0	0	0	0	0	0	0	0	0	0	0	0	0	0	0	0	0	0	0	0	0	0	0	0	0	0	0	0	0	0	0	0	0	0	0	0	0	0	0	0	0	0	0	0	0	0	0
k__Bacteria;p__Proteobacteria;c__Gammaproteobacteria;o__Enterobacteriales;f__Enterobacteriaceae;g__Plesiomonas	0.000117899	0	0	4.96389e-05	0	0	0	0	0	0	0	0	0	0	0	0	0	0	3.67963e-05	0	0	0	0	4.99226e-05	0	0	0	2.40732e-05	0	0	0	0	0	0	0	0	2.99796e-05	0	0	2.17936e-05	0	0	0	5.40112e-05	2.20977e-05	5.62103e-05	4.04588e-05	0	0
k__Bacteria;p__Proteobacteria;c__Gammaproteobacteria;o__Enterobacteriales;f__Enterobacteriaceae;g__Proteus	0.00119864	0	0	0	0	0	0	0	0	0	0	0	0	0	0	0	0	0	0	0	0	0	0	0	0	0	0	0	0	0	0	0	0	0	0	0	0	0	0	0	0	0	0	0	0	0	0	0	0
k__Bacteria;p__Proteobacteria;c__Gammaproteobacteria;o__Enterobacteriales;f__Enterobacteriaceae;g__Providencia	0.000628795	0	0	0.000521208	0	0	0	0	0	0	0	0	0	0	0	0	0	0	0	0	0	0	0	0	0	0	0	0	0	0	0	0	5.55545e-05	0	0	0	0.000374745	0	0	0	0	0	0	0	0	0	0	0	0
k__Bacteria;p__Proteobacteria;c__Gammaproteobacteria;o__Enterobacteriales;f__Enterobacteriaceae;g__Serratia	0.00100214	0	0	0.000521208	0	0	0	0	0	0	0	0	0	0	0	0	0	0	0.000772722	0	0	4.62299e-05	0	0	0	0	0	0	0	0	1.56394e-05	0	0	0	0	0	0	0	0	0	0	0	0	0	0.00145845	0.000168631	0	0	0
k__Bacteria;p__Proteobacteria;c__Gammaproteobacteria;o__Enterobacteriales;f__Enterobacteriaceae;g__Yersinia	0	0	0	0	0	0	0	0	0	0	0	0	0	0	0	0	0	0	0	0	0	0	0	0	0	0	0	0	0	0	0	0	0	0	0	0	0	0	0	0	0	0	0	0	0	0	0.000141606	0	0
k__Bacteria;p__Proteobacteria;c__Gammaproteobacteria;o__HTCC2188;f__HTCC2089;g__	0	0	0	0	0	0	0	0	0	0	0	0	0	0	0	0	0	0	0	0	0	0	0	0	0	0	0	0	0	0	0	0	0	0	0	0	0	0	0	0	0	0	0	0	0	0	0	0	0.000487829
k__Bacteria;p__Proteobacteria;c__Gammaproteobacteria;o__Legionellales;f__;g__	0	0	0	0	0	0	0	0	0	0	0	0	9.41295e-05	0	0	0	0	0	0	0	0	0	0	0	0	0	0	0	0	0	0	0	0	0	0	0	0	0	0	0	0	0	0	0	0	0	0	0	0
k__Bacteria;p__Proteobacteria;c__Gammaproteobacteria;o__Legionellales;f__Coxiellaceae;g__	0	0	0	0	0	0	0	0	0	0	0	0	0	0	0	0	0	0	0	0	0	0	0	0	0	0	0	0	0	0.00290005	0	0	0.0122405	0	0	0	0	0	0	0	0	0	0	0	0	0	0	0	0.000780526
k__Bacteria;p__Proteobacteria;c__Gammaproteobacteria;o__Legionellales;f__Coxiellaceae;g__Aquicella	0	0	0	0	0	0	0	0	0	0	0	0	0	0	0	0	0	0	0	0	0	0	0	0	0	0	0	0	0	0	0	0	0	0	0	0	0	0	0	0	0	0	0	0	0	0	0	0	0
k__Bacteria;p__Proteobacteria;c__Gammaproteobacteria;o__Legionellales;f__Coxiellaceae;g__Rickettsiella	0	0	0	0	0	0	0	0	0	0	0	0	0	0	0	0	0	0	0	0	0	0	0	0	0	0	0	0	0	0	0	0	0	0	0	0	0	0	0	0	0	0	0	0	0	0	0	0	0
k__Bacteria;p__Proteobacteria;c__Gammaproteobacteria;o__Legionellales;f__Legionellaceae;g__	0	0	0	0	0	0	0	0	0	0	0	0	0.0001778	0	0	0	0.000417014	0	0	0	0	0	0.00364978	0	0	0	0	0	0	0	0	0	0.00166664	0	7.54375e-05	0	0	0	0.00446169	0	0	0	0	0	0	0	0	0	0
k__Bacteria;p__Proteobacteria;c__Gammaproteobacteria;o__Legionellales;f__Legionellaceae;g__Legionella	0	0	0	0	0.000175541	0	0	0	0	0	0	0	8.36706e-05	0	0	0	0	0	0	0	0	0	0	0	0	0	0	0	0.00248616	0.00384516	0	0	0.000870354	0	0.000100583	0	0	0	0	0	0	0	0	0	0	0	0	0	0.000390263
k__Bacteria;p__Proteobacteria;c__Gammaproteobacteria;o__Oceanospirillales;f__Halomonadaceae;g__Haererehalobacter	0	0	0	0	0	0	0	0	0	0	0	0	0	0	0	0	0	0	0.0010303	0	0	0	0	0	0	0	0	0	0	0	0	0	0	0	0	0	0	0	0	0	0	0	0	0	0	0	0	0	0
k__Bacteria;p__Proteobacteria;c__Gammaproteobacteria;o__Oceanospirillales;f__Halomonadaceae;g__Halomonas	0	0	0	0	0	0	0	0	0	0	0	0	0	0	0	0	0	0	0	0	0	0	0	0	0	0	0	0	0	0	0	0	0	0	0	0	0	0	0	0	0	0	0	0	0	0	0.00188133	0	0
k__Bacteria;p__Proteobacteria;c__Gammaproteobacteria;o__Oceanospirillales;f__Oceanospirillaceae;g__Oleispira	0	0	0	0	0.000108668	0	0	0	0	0	0	0	0	0	0	0	0	0	0	0	0	0	0	0	0	0	0	0	0	0	0	0	0	0	0	0	0	0	0	0	0	0	0	0	0	0	0	0	0
k__Bacteria;p__Proteobacteria;c__Gammaproteobacteria;o__Pasteurellales;f__Pasteurellaceae;g__Haemophilus	0	0	0	0	0	0	0	0	0	0	0	0	0	0	0	0	0	0	0.0012756	0	0	0	0	0	0	1.44686e-05	0	0	0	0	0	0	0	0	0	0	0	0	0	0.00132941	0	0	0	0	0	0	0	0.000130307	0
k__Bacteria;p__Proteobacteria;c__Gammaproteobacteria;o__Pseudomonadales;Other;Other	0.000176849	0	0	0.00106724	8.35911e-06	0	0	0	0	0	0	1.18524e-05	0	0	0	0	0.000224546	0	0.00392494	0	0	0	0	0	0	8.19886e-05	0	0.000481464	0.00304907	0	0	0	0.000259254	0	0	3.27125e-05	0	0	0	0.00100251	0	0	0	0.00108022	0.000795519	0.00191115	0.0006878	0.00041264	0
k__Bacteria;p__Proteobacteria;c__Gammaproteobacteria;o__Pseudomonadales;f__Moraxellaceae;Other	0	0	4.21163e-06	0	0	0	0	0	0	0	0	0	0	0	0	0	0	0	0	0	0	0	0	0	0	0	0	0	0	0	0	0	0	0	3.77188e-05	2.18083e-05	0	0	0	0	0	0	0	0	0	0	0	0	0
k__Bacteria;p__Proteobacteria;c__Gammaproteobacteria;o__Pseudomonadales;f__Moraxellaceae;g__	1.96498e-05	0.0617648	0	0.00240749	0.00743961	0.22691	8.72875e-06	0	4.15194e-06	1.53963e-05	0	1.18524e-05	0.0106157	0	3.4662e-05	8.17976e-06	0.0530677	0	0.00196247	0.020676	2.43398e-05	0.00577874	0.0136149	0	0.223143	0	0.0204762	0	0.0262689	0.0133221	7.81971e-05	0.0243242	0.274365	0.134353	0.140402	0.191052	0.00140904	0.0173227	0.00155189	0.0169554	6.99619e-05	0.137993	0	0.00131427	0.0258323	0.00567724	6.06882e-05	0	0.433777
k__Bacteria;p__Proteobacteria;c__Gammaproteobacteria;o__Pseudomonadales;f__Moraxellaceae;g__Acinetobacter	0.0265076	0.0527842	0	0.00992778	0.00758171	0.126437	2.90958e-05	0.000224094	0	0	0	0	0.213046	1.50641e-05	0	0	0.0383546	0	0.0217957	0.0525794	0.000973591	0.0118811	0.0866516	0.0139783	0.0554788	0.000289371	0.0525397	0.0122292	0.0166995	0.0377395	0.0221611	0.00845851	0.0665358	0.00509853	0.283607	0.312077	0.0140305	0.0139079	0.000193986	0.0238422	0.00696121	0.0499001	4.66168e-05	0.0420748	0.022617	0.0178936	0.0356037	0.00916495	0.0537587
k__Bacteria;p__Proteobacteria;c__Gammaproteobacteria;o__Pseudomonadales;f__Moraxellaceae;g__Alkanindiges	0	0	0	0	0	0	0	0	0	0	0	0	0	0	0	0	0	0	0	0	0	0	0	0	0	0	0	0	0	0	0	0	0	0	0	0	0	0	0	2.17936e-05	0	0	0	0	0	0	0	0	0
k__Bacteria;p__Proteobacteria;c__Gammaproteobacteria;o__Pseudomonadales;f__Moraxellaceae;g__Enhydrobacter	0.000314397	0	0	0.000992778	0.000225696	0	0	0	0	0	0	0	0	0	0	0	0	0	0	0	0	0	0	0	0.00203346	0	0	0	0	0	0	0	0	0	0	0	0	0	0	0	0	0	0	0	0	0	0.000627111	0	0
k__Bacteria;p__Proteobacteria;c__Gammaproteobacteria;o__Pseudomonadales;f__Moraxellaceae;g__Psychrobacter	0	0.0110386	0	0.00784294	0.011452	0.0302907	0	0	0	7.69817e-06	1.76284e-05	0	0.00506207	0	0	0	0.072507	0	0.000674598	0.0026246	0.000827553	0.000878369	0.00381382	0	0.010551	9.64571e-06	0.00015873	0	0.0530538	0.0222941	0.00106348	0.00770983	0.103368	0.021818	0.0148235	0.0455358	2.99796e-05	0.000372532	0.000775946	0.000174349	0	0.0706025	0	7.2015e-05	0.00290585	0.000243578	0	0.000130307	0.0999561
k__Bacteria;p__Proteobacteria;c__Gammaproteobacteria;o__Pseudomonadales;f__Pseudomonadaceae;Other	0	4.67738e-05	0	0	0	0	0	0	0	0	0	0	0	0	0	0	0	0	0	0	0	0	0	0	0	0	0	0	0	0	0	0	0	0	0	0	0	0	0	0	0	0.000142776	0	0	1.10489e-05	0	0	0	0
k__Bacteria;p__Proteobacteria;c__Gammaproteobacteria;o__Pseudomonadales;f__Pseudomonadaceae;g__	0.000216148	2.33869e-05	0	0.000124097	0	0	0	0	0	0	0	0	0	0	0	0	0	0	0	0	0	0	0	9.98452e-05	3.83671e-05	0	0	0	4.69087e-05	2.58933e-05	1.56394e-05	0	0	0	2.51458e-05	1.09042e-05	1.49898e-05	0	0	0	3.49809e-05	0	0	0.00199842	0.000187831	0.00114294	0	2.17179e-05	0
k__Bacteria;p__Proteobacteria;c__Gammaproteobacteria;o__Pseudomonadales;f__Pseudomonadaceae;g__Pseudomonas	0.0249749	0.0544213	0	0.0185898	0.00654518	0.0302907	5.81916e-06	0.000242768	8.30389e-06	0.000100076	0.000405454	3.55572e-05	0.0330499	0	0.00011554	5.72583e-05	0.00872522	0	0.0208022	0.0221341	0.00102227	0.019694	0.0775477	0.00229644	0.0456185	0.000221851	0.00206349	0.00416466	0.0168871	0.0117815	0.018173	0.0323685	0.0184441	0.0405126	0.0109007	0.0196384	0.0244334	0.00825779	0.00601358	0.0113981	0.0116836	0.0251285	0.000116542	0.0251872	0.0167722	0.0189241	0.0276738	0.00725377	0.00268306
k__Bacteria;p__Proteobacteria;c__Gammaproteobacteria;o__Thiohalorhabdales;f__;g__	0	0	0	0	0	0	0	0	0	0	0	0	0	0	0	0	0.00091957	0	0	0	0	0	0	0	0	0	0	0	0.00900647	0	0	0	0	0	0	0	0	0	0	0	0	0.0439035	0	0	0	0	0	0	0
k__Bacteria;p__Proteobacteria;c__Gammaproteobacteria;o__Thiohalorhabdales;f__Thiohalorhabdaceae;g__	0	0	0	0	0	0	0	0	0	0	0	0	0	0	0	0	0	0	0	0	0	0	0	0	0	0	0	0	0	0	0	0	0	0	0	0	0	0	0	0	0	0	0	0	0	0	0	0	0
k__Bacteria;p__Proteobacteria;c__Gammaproteobacteria;o__Thiotrichales;f__Piscirickettsiaceae;g__	0	0	0	0	0	0	0	0	0	0	0	0	0	0	0	0	0	0	0	0	0	0	0	0	0	0	0	0	0	0	0	0	0	0	0	0	0	0	0	0	0	0	0	0	0	0	0	0	0
k__Bacteria;p__Proteobacteria;c__Gammaproteobacteria;o__Thiotrichales;f__Thiotrichaceae;g__Cocleimonas	0	0	0	0	0	0	0	0	0	0	0	0	0	0	0	0	0	0	0	0	0.000754533	0	0	0	0	0	0	0	0	0	0	0	0	0	0	0	0	0	0	0	0	0.0157767	0	0	0	0	0	0	0
k__Bacteria;p__Proteobacteria;c__Gammaproteobacteria;o__Thiotrichales;f__Thiotrichaceae;g__Leucothrix	0	0	0	0	0	0	0	0	0	0	0	0	0	0	0	0	0.000940955	0	0	0	0	0	0	0	0	0	0	0	0	0.00211031	0	0	0	0	0	0	0	0	0	0	0	0	0	0	0	0	0	0	0
k__Bacteria;p__Proteobacteria;c__Gammaproteobacteria;o__Vibrionales;f__Pseudoalteromonadaceae;g__Pseudoalteromonas	0	0	0	0.00342508	0.00364457	0.000270453	0	0	0	0	0	0	0	0	0	0	0.0153974	0	0	2.91622e-05	0.00167945	0.000924599	0.00574123	0	0.003031	0	0	0	0.0269725	0.00297773	1.56394e-05	0.0159613	0	0.00215884	0	0	0	0	0.000193986	0	0	0.0164192	0	0	0.000961252	0.00166757	0.00141606	0.000152025	4.87829e-05
k__Bacteria;p__Proteobacteria;c__Gammaproteobacteria;o__Vibrionales;f__Vibrionaceae;Other	1.96498e-05	2.33869e-05	4.21163e-06	0	8.35911e-06	0	4.94629e-05	0	4.15194e-06	7.69817e-06	0	0.004658	0	7.53205e-06	4.62161e-05	0.00316557	6.4156e-05	0	0	0	0.00138737	0	0	0	0	4.82286e-06	0	0.000192585	0	7.768e-05	0	0.00331332	0	0	0	0	0	0	0	0	0	0	0	0	0	5.62103e-05	0	0.000173743	0
k__Bacteria;p__Proteobacteria;c__Gammaproteobacteria;o__Vibrionales;f__Vibrionaceae;g__	0	0	0	2.48194e-05	2.50773e-05	6.76133e-05	0.000104745	0	0	0	0	0.000545211	0	0	0	0.000212674	3.2078e-05	0	0	0	0.000194718	0	0	0	0	0	0	0.000120366	0	3.884e-05	0	0.000653105	0	0.000137798	0	1.09042e-05	0	0	0	0	0	0	0	0	1.10489e-05	0	0	0.000108589	0
k__Bacteria;p__Proteobacteria;c__Gammaproteobacteria;o__Vibrionales;f__Vibrionaceae;g__Aliivibrio	0.00178814	0.0100564	7.58093e-05	0.00585739	0.00117863	0.00169033	0.00787042	3.7349e-05	0.00017023	3.07927e-05	0	0.838226	0	0.0187021	0.00771808	0.57152	0.00287633	0	0	0.000174973	0.195668	0	0.000615132	0.0105836	3.83671e-05	0.00037136	0	0.016442	0.0107421	0.00859658	0	0.640489	0	0.00992146	0.000125729	7.63292e-05	0.000164888	0.000186266	0	2.17936e-05	0	0.0122787	0.000151505	3.60075e-05	1.10489e-05	0.00282925	0	0.0211967	0
k__Bacteria;p__Proteobacteria;c__Gammaproteobacteria;o__Vibrionales;f__Vibrionaceae;g__Photobacterium	0.000628795	0.000701607	0.000265332	0.0509543	0.101304	0.0677485	0.0154237	9.33724e-05	0.000606184	3.84909e-05	5.28853e-05	1.18524e-05	2.09177e-05	0.000112981	0.0132525	5.72583e-05	0.122014	8.26651e-05	0	0.00026246	0.0132895	0.0377699	0.000738159	0.0501223	0	0.000245966	0.00174603	0.642802	0.35599	0.137092	0.000500461	0.123835	0	0.535161	3.77188e-05	0.000163563	0.00080945	0	0.0186227	0.00261523	0.000174905	0.0398344	0.000279701	0.00325868	0.0068724	0.0629368	0	0.683245	9.75657e-05
k__Bacteria;p__Proteobacteria;c__Gammaproteobacteria;o__Vibrionales;f__Vibrionaceae;g__Vibrio	1.96498e-05	4.67738e-05	0	7.44583e-05	0	6.76133e-05	5.81916e-05	0	0	7.69817e-06	0	0.00331868	0	0	4.62161e-05	0.00242121	4.27707e-05	0	0	5.83243e-05	0.000997931	0	0	0	0	0	0	0.000216659	0	0.000181253	0	0.00331332	0	0.000137798	0	0	0.000194867	0	0	0	0	7.13878e-05	0	0	0	5.62103e-05	0	0.000238897	0
k__Bacteria;p__Proteobacteria;c__Gammaproteobacteria;o__Xanthomonadales;f__Sinobacteraceae;g__	0	0	0	0	0	0	0	0	0	0	0	0	0	0	0	0	0	0	0	0	0	0	0	0	0	0	0	0	0	0	0	0	0	0	0	0	0	0	0	0	0	0	0	0	0	0	0	0	0
k__Bacteria;p__Proteobacteria;c__Gammaproteobacteria;o__Xanthomonadales;f__Xanthomonadaceae;Other	0	0	0	0	0	0	0	0	0	0	0	0	0	0	0	0	0	0	0	0	0	0.00471545	0	0	0	0	0	0	0	0	0	0	0	0	0	0	0.00461686	0	0	0	0	0	0	0	0	0	0	0.000542947	0
k__Bacteria;p__Proteobacteria;c__Gammaproteobacteria;o__Xanthomonadales;f__Xanthomonadaceae;g__	0.00314397	0.000163708	4.21163e-06	0.00570847	0.000351083	0.0263016	0	0	4.56714e-05	0.000338719	0.000440711	0	0.000198718	7.53205e-06	1.1554e-05	2.45393e-05	0.000930262	0	0.00686864	0.00137062	0.000584155	0.00305118	0.00492106	0.0131296	0.000460405	6.26971e-05	0.0201587	0.00113144	0.00797448	0.0048291	0.00708466	0.000557529	0.00235181	0.000872721	1.25729e-05	9.81376e-05	0.00437702	0.00869241	0	0.0101558	0.00958478	0	0	0.00826372	0.00397759	0.00415956	0.00608905	0.001694	0.00165862
k__Bacteria;p__Proteobacteria;c__Gammaproteobacteria;o__Xanthomonadales;f__Xanthomonadaceae;g__Luteimonas	0	0	0	0	0	0	0	0	0	0	0	0	5.22941e-05	0	0	0	0	0	0	0	0	0	0	0	0	0	0	0	0	0	0	0	0	0	7.54375e-05	0	0	0	0	0	0	0	0	0	0	0	0	0	0
k__Bacteria;p__Proteobacteria;c__Gammaproteobacteria;o__Xanthomonadales;f__Xanthomonadaceae;g__Lysobacter	0	0	0	0	0.000660369	0	0	0	0	0	0	0	0	0	0	0	0.00016039	0	0	0	0	0	0	0	0	0	0	0	0	0.00881668	0	0	0.000722209	0	0	0	0	0	0	0	0	0	0	0	0	0.000618313	0	0	0
k__Bacteria;p__Proteobacteria;c__Gammaproteobacteria;o__Xanthomonadales;f__Xanthomonadaceae;g__Stenotrophomonas	0.00396927	0	0	0.000719764	0	0.00020284	0	0	0	0	0.00033494	0	0.000125506	0	0	0	0.00075918	0	0.00156997	8.74865e-05	0	0.00924599	0.00159934	0.00564126	0	6.26971e-05	0.0147619	0.000288878	9.38174e-05	0	0.00223644	0.000143365	0.00109257	0	0	9.81376e-05	0.0039723	0	0	0.000130762	0.00412775	0	0	0.00489702	0.00359088	0.00393472	0.000910323	0.000999023	0
k__Bacteria;p__Proteobacteria;c__Gammaproteobacteria;o__[Marinicellales];f__[Marinicellaceae];g__	0	0	0	0	0	0	0	0	0	0	0	0	0	0	0	0	0	0	0	0	0	0	0	0	0	0	0	0	0	0.00015536	0	0	0	0	0	0	0	0	0	0	0	0	0	0	0	0	0	0	0.000390263
k__Bacteria;p__Proteobacteria;c__Gammaproteobacteria;o__[Marinicellales];f__[Marinicellaceae];g__Marinicella	0	0	0	0	0	0	0	0	0	0	0	0	0	0	0	0	0.00135797	0	0	0	0	0	0	0	3.83671e-05	0	0	0	0	0.000608493	0	0	0	0	0	0	0	0	0	0	0	0.00792404	0	0	0	0	0	0	0
k__Bacteria;p__Proteobacteria;c__TA18;o__PHOS-HD29;f__;g__	0	0	0	0	0	0	0	0	0	0	0	0	0	0	0	0	0.0004384	0	0	0	0	0	0	0	0	0	0	0	0	0	0	0	0	0	0	0	0	0	0	0	0	0	0	0	0	0	0	0	0
k__Bacteria;p__TM6;c__SJA-4;o__;f__;g__	0	0.000187095	0	0	0	0	0	0	0	0	0	0	0	0	0	0	0	0	0	0	0	0	0	0	0	0	0.00777778	0	0	0	0	0	0.00103702	0	0	0	0	0	0	0	0	0	0	0	0	0	0	0	0
k__Bacteria;p__TM6;c__SJA-4;o__YJF2-48;f__;g__	0	0	0	0	0	0	0	0	0	0	0	0	1.04588e-05	0	0	0	0	0	0	0	0	0	0	0	0	0	0	0	0	0	0	0	0.000592582	0	0	0	0	0	0	0	0	0	0	0	0	0	0	0	0
k__Bacteria;p__TM7;c__SC3;o__;f__;g__	0	0	0	0	0	0	0	0	0	0	0	0	0	0	0	0	0	0	0	0	0	0	0	0	0	0	0	0	0	0	0	0	0.00324068	0	0	0	0	0	0	0	0	0	0	0	0	0	0	0	0
k__Bacteria;p__TM7;c__TM7-1;o__;f__;g__	0	0	0	0	0	0	0	0	0	0	0	0	0	0	0	0	0	0	0	0	0	0	0	0	0	0	0	0	0	0	0	0	0.000722209	0	0.000100583	0	0	0	0	0	0	0	0	0	0	0	0	0	0
k__Bacteria;p__TM7;c__TM7-3;o__;f__;g__	0	0	0	0	0.000443033	0	0	0	0	0	0	0	0	0	0	0	0	0	0	0	0	0	0	0	0	0	0	0	0	0	0	0	0.00209255	0	0	0	0	0	0	0	0	0	0	0	0	0	0	0	0.000634177
k__Bacteria;p__TM7;c__TM7-3;o__EW055;f__;g__	0	0	0	0	0	0	0	0	0	0	0	0	0.000679824	0	0	0	0.000299395	0	0	0	0	0	0	0	0	0	0	0	0	0.00477732	0	0.0020071	0	0	0.000917823	0	0	0	0	0	0	0	0	0	0	0	0	0	0.00160983
k__Bacteria;p__Tenericutes;c__CK-1C4-19;o__;f__;g__	0	0	0	0	0	0	0	0	0	0	0	0	6.2753e-05	0	0	0	0	0	0	0	0	0	0	0	0	0	0	0	0	0	0	0	0	0	0	0	0	0	0	0	0	0	0	0	0	0	0	0	0
k__Bacteria;p__Tenericutes;c__Mollicutes;o__Mycoplasmatales;f__Mycoplasmataceae;Other	0	2.33869e-05	8.00209e-05	0	0.00147956	6.76133e-05	0.000110564	0.0019048	0.00170645	0.0016782	0.00140146	0.000462244	0	0.00287724	0.00189486	0.00066256	0.00106927	0.00182897	0	2.91622e-05	0.00331021	0.00013869	0	0	0.000767342	5.30514e-05	0	2.40732e-05	0.000609813	0.000336613	0	0	0.000111109	9.18653e-05	0	1.09042e-05	0	6.20887e-05	0	0	0	0.000285551	6.99252e-05	0	0	0	0	0	4.87829e-05
k__Bacteria;p__Tenericutes;c__Mollicutes;o__Mycoplasmatales;f__Mycoplasmataceae;g__	0.000746694	0.00311046	0.999394	0.00759475	0.762936	0.0319135	0.974835	0.990663	0.994806	0.993041	0.991644	0.149755	0.000721659	0.976696	0.971577	0.420022	0.422478	0.994379	2.45308e-05	0.0013123	0.746477	0.0222828	0.0321919	0.0063901	0.193447	0.983178	0.0569841	0.00507944	0.160897	0.144148	0.000672495	0.00178409	0.0297032	0.0309586	0.000779521	0.000915951	0.00119918	0.164783	0.00659554	0.00126403	3.49809e-05	0.248287	0.987612	5.40112e-05	0.00129272	0.0104364	0.000141606	0.0029102	0.00336602
k__Bacteria;p__Tenericutes;c__Mollicutes;o__Mycoplasmatales;f__Mycoplasmataceae;g__Mycoplasma	0	4.67738e-05	1.68465e-05	2.48194e-05	0.00164674	0.000135227	2.90958e-05	0.00184877	0.00132862	0.00215549	0.00219474	0.00034372	0	0.00132564	0.0018833	0.000785257	0.000844721	0.00192196	0	2.91622e-05	0.00129001	4.62299e-05	0	4.99226e-05	0.000537139	2.89371e-05	0.00047619	0	0.000328361	0.000362506	0	0	0.000111109	9.18653e-05	0	0	0	0	0	0	0	0.000356939	1.16542e-05	0	0	3.74735e-05	0	0	0
k__Bacteria;p__Verrucomicrobia;c__Opitutae;o__Opitutales;f__Opitutaceae;g__Opitutus	0	0	0	0	0	0	0	0	0	0	0	0	0	0	0	0	0	0	0	0	0	0	0	0	0	0	0	0	0	0	0	0	0.000444436	0	0	0	0	0	0	0	0	0	0	0	0	0	0	0	0
k__Bacteria;p__Verrucomicrobia;c__Verrucomicrobiae;o__Verrucomicrobiales;f__Verrucomicrobiaceae;g__	0	0	0	0	0	0	0	0	0	0	0	0	0	0	0	0	0	0	0	0	0	0	0	0	0	0	0	0	0	0.00146297	0	0	0	0	0	0	0	0	0	0	0	0	0	0	0	0	0	0	0
k__Bacteria;p__Verrucomicrobia;c__Verrucomicrobiae;o__Verrucomicrobiales;f__Verrucomicrobiaceae;g__Luteolibacter	0	0	0	0	0.000635292	0	0	0	0	0	0	0	0	0	0	0	0	0	0	0	0	0	0	0	0	0	0	0	0	0.00151476	0	0	0	0	0	0	0	0	0	0	0	0	0	0	0	0	0	0	0
k__Bacteria;p__Verrucomicrobia;c__Verrucomicrobiae;o__Verrucomicrobiales;f__Verrucomicrobiaceae;g__MSBL3	0	0	0	0	0	0	0	0	0	0	0	0	0	0	0	0	0	0	0	0	0	0	0	0	0	0	0	0	0	0	0	0	0	0	0	0	0	0	0	0	0	0	0	0	0	0	0	0	0
k__Bacteria;p__Verrucomicrobia;c__Verrucomicrobiae;o__Verrucomicrobiales;f__Verrucomicrobiaceae;g__Rubritalea	0	0	0	0	0.000944579	0	0	0	0	0	0	0	0	0	0	0	0.00532495	0	0	0	0	0	0	0	0	0	0	0	0	0	0	0	0	0	0	0	0	0	0	0	0	0.0119931	0	0	0	0	0	0	0
k__Bacteria;p__Verrucomicrobia;c__[Methylacidiphilae];o__Methylacidiphilales;f__;g__	0	0	0	0	0	0	0	0	0	0	0	0	0	0	0	0	0	0	0	0	0	0	0	0	0	0	0	0	0	0	0	0	0	0	0.000100583	0	0	0	0	0	0	0	0	0	0	0	0	0	0
k__Bacteria;p__Verrucomicrobia;c__[Spartobacteria];o__[Chthoniobacterales];f__[Chthoniobacteraceae];g__Candidatus Xiphinematobacter	0	0	0	0	0	0	0	0	0	0	0	0	0	0	0	0	0	0	0	0	0	0	0	0	0	0	0	0	0	0	0	0	0	0	0	0	0	0	0	0	0	0	0	0	0	0	0	0	0
k__Bacteria;p__WPS-2;c__;o__;f__;g__	0	0	0	0	0	0	0	0	0	0	0	0	0	0	0	0	0	0	0	0	0	0	0	0	0	0	0	0	0	0	0	0	0	0	0	0	0	0	0	0	0	0	0	0	0	0	0	0	0
k__Bacteria;p__[Thermi];c__Deinococci;o__Deinococcales;f__Deinococcaceae;g__Deinococcus	0	0	0	0	0	0	0	0	0	0	0	0	0	0	0	0	0	0	0	0	0	0	0	0	0	0	0	0	0	0.00125583	0	0	0	0	0	0	0	0	0	0	0	0	0	0	0	0.00129284	0	0	0
k__Bacteria;p__[Thermi];c__Deinococci;o__Thermales;f__Thermaceae;g__Thermus	0	0	0	0	0	0	0	0	0	0	0	0	0	0	0	0	0	0	0	0	0	0	0	0	0	0	0	0	0	0	0	0	0	0	0	0	0	0	0	0	0	0.00399772	0	0	0	0	0	0	0
[truncated: 24 more columns]
